# Supplementary material for: Investigating Farm Fragmentation as a Risk Factor for Bovine Tuberculosis in Cattle Herds: A Matched Case-Control Study from Northern Ireland
Source: Pathogens. 2022 Feb 26;11(3):299. doi: 10.3390/pathogens11030299 (PMC8954255; doi:10.3390/pathogens11030299)
Supplement: Supplementary file 1 [file pathogens-11-00299-s001.zip]

Archive with 2 entries (2 files):
- SM/Anon_Data.csv
- SM/SM_1.html
