# Supplementary material for: Investigating Farm Fragmentation as a Risk Factor for Bovine Tuberculosis in Cattle Herds: A Matched Case-Control Study from Northern Ireland
Source: Pathogens. 2022 Feb 26;11(3):299. doi: 10.3390/pathogens11030299 (PMC8954255; doi:10.3390/pathogens11030299)
Supplement: Supplementary file 1 [file pathogens-11-00299-s001.zip › SM/Anon_Data.csv]

HerdId	NewHerdType	median_herd_size	median_herd_size_cat	year	DVO	n_fields	n_fragments	n_fragments_5m	fragment_category	total_farm_area_km2	farm_size_category	area_biggest_field_MEA_km2	median_distance_fragments_km	fragment_distance_category	max_distance_fragments	NeighbourbTB	CountNeighbourbTB	n_touching_cattle_fields_grazing	total_shared_boundary_grazing_km	neighbour_contact_category	bTB	bTBStatus	PAIRID
5298	Other	286	very_large	2015	Larne	366	78	22	Very_High_fragmentation	14.03	VeryLargeArea	1.6163	35.002	Very High	117.183	1	3	65	14.15842897	Very High	1	bTBPos	pair_1
116	Other	279	very_large	2015	Larne	68	19	14	Very_High_fragmentation	1.876	VeryLargeArea	0.1436	5.446	Very High	25.403	0	0	40	9.581024619	Very High	0	bTBNeg	pair_1
168	Dairy	348	very_large	2015	Larne	97	16	6	Medium_fragmentation	1.404	VeryLargeArea	0.0666	1.393	High	5.152	0	0	26	4.838795477	High	1	bTBPos	pair_2
45	Dairy	355	very_large	2015	Larne	53	17	9	High_fragmentation	1.512	VeryLargeArea	0.0852	2.308	High	5.098	1	2	32	9.787542817	Very High	0	bTBNeg	pair_2
74	Finisher	493	very_large	2015	Larne	57	9	3	Little_fragmentation	1.018	VeryLargeArea	0.0589	2.047	High	2.92	0	0	22	3.526067109	High	1	bTBPos	pair_3
166	Finisher	97	very_large	2015	Larne	34	9	5	Medium_fragmentation	0.615	VeryLargeArea	0.0395	1.182	Medium	2.052	1	1	16	4.037607438	High	0	bTBNeg	pair_3
39	Dairy	208	very_large	2015	Larne	24	12	7	Medium_fragmentation	0.676	VeryLargeArea	0.0562	2.989	High	5.909	1	1	18	5.14511052	Very High	1	bTBPos	pair_4
144	Dairy	207	very_large	2015	Larne	52	8	7	Medium_fragmentation	0.775	VeryLargeArea	0.0429	2.223	High	4.41	0	0	27	7.292892658	Very High	0	bTBNeg	pair_4
156	Dairy	240	very_large	2015	Larne	80	6	4	Little_fragmentation	1.071	VeryLargeArea	0.0297	1.509	High	2.021	1	2	35	8.960440246	Very High	1	bTBPos	pair_5
92	Dairy	247	very_large	2015	Larne	84	13	7	Medium_fragmentation	1.011	VeryLargeArea	0.0395	1.871	High	3.608	0	0	50	10.8876814	Very High	0	bTBNeg	pair_5
160	Breeder	233	very_large	2015	Larne	29	11	10	High_fragmentation	0.597	VeryLargeArea	0.0619	0.781	Medium	12.141	0	0	28	6.162128096	Very High	1	bTBPos	pair_6
170	Breeder	226	very_large	2015	Larne	78	13	8	High_fragmentation	1.253	VeryLargeArea	0.058	3.439	Very High	9.994	0	0	42	8.821142382	Very High	0	bTBNeg	pair_6
110	Other	51	large	2015	Larne	20	7	4	Little_fragmentation	0.345	LargeArea	0.0354	3.118	Very High	4.348	0	0	15	3.645534479	High	1	bTBPos	pair_7
67	Other	50	medium	2015	Larne	8	4	1	Not_fragmented	0.321	LargeArea	0.0911	0	Low	0	0	0	16	4.379597307	High	0	bTBNeg	pair_7
5444	Finisher	148	very_large	2015	Larne	84	15	7	Medium_fragmentation	1.876	VeryLargeArea	0.0861	6.089	Very High	12.915	1	3	23	4.991931715	Very High	1	bTBPos	pair_8
15	Finisher	142	very_large	2015	Larne	94	44	32	Very_High_fragmentation	3.095	VeryLargeArea	0.1304	6.419	Very High	30.935	1	1	38	2.236809074	Medium	0	bTBNeg	pair_8
760	Dairy	124	very_large	2015	Coleraine	76	13	9	High_fragmentation	1.506	VeryLargeArea	0.1056	5.287	Very High	27.791	1	7	38	12.29733	Very High	1	bTBPos	pair_9
555	Dairy	132	very_large	2015	Coleraine	23	1	1	Not_fragmented	0.684	VeryLargeArea	0.087	0	Low	0	1	1	3	1.34930356	Low	0	bTBNeg	pair_9
831	Dairy	164	very_large	2015	Ballymena	21	7	4	Little_fragmentation	0.342	LargeArea	0.0263	1.163	Medium	2.281	0	0	26	4.825431188	High	1	bTBPos	pair_10
823	Dairy	160	very_large	2015	Ballymena	34	6	4	Little_fragmentation	0.764	VeryLargeArea	0.0638	1.687	High	2.476	0	0	11	3.699096197	High	0	bTBNeg	pair_10
828	Finisher	142.5	very_large	2015	Ballymena	43	3	2	Little_fragmentation	0.685	VeryLargeArea	0.046	1.918	High	1.918	1	1	9	2.975226656	High	1	bTBPos	pair_11
350	Finisher	139	very_large	2015	Ballymena	29	8	5	Medium_fragmentation	0.366	LargeArea	0.0412	2.978	High	6.807	1	2	21	4.41699066	High	0	bTBNeg	pair_11
5510	Other	117	very_large	2015	Ballymena	118	19	10	High_fragmentation	1.519	VeryLargeArea	0.1218	3.677	Very High	12.895	0	0	19	5.956202431	Very High	1	bTBPos	pair_12
471	Other	125	very_large	2015	Ballymena	42	7	4	Little_fragmentation	0.879	VeryLargeArea	0.057	1.479	High	2.101	0	0	9	1.532326959	Medium	0	bTBNeg	pair_12
857	Breeder	36	medium	2015	Ballymena	40	6	2	Little_fragmentation	0.91	VeryLargeArea	0.238	1.943	High	1.943	1	1	21	4.421497621	High	1	bTBPos	pair_13
409	Breeder	36	medium	2015	Ballymena	17	5	5	Medium_fragmentation	0.368	LargeArea	0.1674	0.251	Low	2.412	0	0	10	2.105418939	Medium	0	bTBNeg	pair_13
793	Breeder	25	medium	2015	Ballymena	5	2	2	Little_fragmentation	0.075	SmallArea	0.023	8.177	Very High	8.177	1	2	5	1.586124013	Medium	1	bTBPos	pair_14
826	Breeder	15	small	2015	Ballymena	34	6	2	Little_fragmentation	0.355	LargeArea	0.0289	0.437	Low	0.437	0	0	2	0.328046425	Low	0	bTBNeg	pair_14
830	Dairy	199	very_large	2015	Ballymena	38	8	4	Little_fragmentation	0.731	VeryLargeArea	0.0885	4.147	Very High	8.182	0	0	9	1.681717479	Medium	1	bTBPos	pair_15
812	Dairy	207	very_large	2015	Ballymena	67	5	2	Little_fragmentation	1.335	VeryLargeArea	0.2494	3.768	Very High	3.768	1	1	19	5.114039526	Very High	0	bTBNeg	pair_15
854	Dairy	295	very_large	2015	Ballymena	67	6	4	Little_fragmentation	1.082	VeryLargeArea	0.044	3.159	Very High	6.309	1	1	23	4.703189145	High	1	bTBPos	pair_16
386	Dairy	301	very_large	2015	Ballymena	59	15	7	Medium_fragmentation	1.283	VeryLargeArea	0.1157	3.86	Very High	12.261	1	2	41	10.25616515	Very High	0	bTBNeg	pair_16
805	Dairy	267	very_large	2015	Ballymena	34	12	4	Little_fragmentation	0.843	VeryLargeArea	0.1122	1.551	High	1.939	1	1	27	2.707425033	Medium	1	bTBPos	pair_17
833	Dairy	263	very_large	2015	Ballymena	61	16	9	High_fragmentation	0.869	VeryLargeArea	0.06	1.296	Medium	3.866	1	1	48	9.619906093	Very High	0	bTBNeg	pair_17
818	Breeder	36	medium	2015	Ballymena	35	8	4	Little_fragmentation	0.446	LargeArea	0.056	3.293	Very High	5.537	1	1	20	4.413760799	High	1	bTBPos	pair_18
409	Breeder	36	medium	2015	Ballymena	17	5	5	Medium_fragmentation	0.368	LargeArea	0.1674	0.251	Low	2.412	0	0	10	2.105418939	Medium	0	bTBNeg	pair_18
784	Dairy	238	very_large	2015	Ballymena	39	6	2	Little_fragmentation	0.745	VeryLargeArea	0.0426	1.966	High	1.966	1	1	29	9.026496546	Very High	1	bTBPos	pair_19
291	Dairy	245	very_large	2015	Ballymena	66	12	6	Medium_fragmentation	0.863	VeryLargeArea	0.0831	3.042	High	5.987	1	3	58	14.91138164	Very High	0	bTBNeg	pair_19
369	Other	91	very_large	2015	Ballymena	25	6	2	Little_fragmentation	0.361	LargeArea	0.033	1.877	High	1.877	0	0	5	1.730994622	Medium	1	bTBPos	pair_20
792	Other	84	very_large	2015	Ballymena	21	6	3	Little_fragmentation	0.215	MediumArea	0.0218	2.746	High	2.991	1	3	6	1.015069871	Low	0	bTBNeg	pair_20
336	Dairy	177	very_large	2015	Ballymena	54	16	7	Medium_fragmentation	0.776	VeryLargeArea	0.0643	1.262	Medium	2.737	1	2	32	8.079306083	Very High	1	bTBPos	pair_21
319	Dairy	186	very_large	2015	Ballymena	31	4	1	Not_fragmented	0.588	LargeArea	0.0676	0	Low	0	0	0	10	2.348016047	Medium	0	bTBNeg	pair_21
300	Dairy	273	very_large	2015	Ballymena	60	18	4	Little_fragmentation	0.84	VeryLargeArea	0.0538	1.767	High	2.065	1	1	29	7.200095718	Very High	1	bTBPos	pair_22
833	Dairy	263	very_large	2015	Ballymena	61	16	9	High_fragmentation	0.869	VeryLargeArea	0.06	1.296	Medium	3.866	1	1	48	9.619906093	Very High	0	bTBNeg	pair_22
473	Breeder	64	large	2015	Ballymena	19	5	2	Little_fragmentation	0.387	LargeArea	0.0411	4.545	Very High	4.545	0	0	23	6.86959199	Very High	1	bTBPos	pair_23
780	Breeder	66	large	2015	Ballymena	45	13	4	Little_fragmentation	0.755	VeryLargeArea	0.0306	1.171	Medium	1.972	0	0	10	2.614424639	Medium	0	bTBNeg	pair_23
493	Dairy	190	very_large	2015	Ballymena	64	22	13	Very_High_fragmentation	0.612	VeryLargeArea	0.0257	2.195	High	16.298	1	2	41	6.064004484	Very High	1	bTBPos	pair_24
506	Dairy	191	very_large	2015	Ballymena	29	8	1	Not_fragmented	0.424	LargeArea	0.0316	0	Low	0	0	0	11	3.473563416	High	0	bTBNeg	pair_24
454	Dairy	229	very_large	2015	Ballymena	36	6	3	Little_fragmentation	0.547	LargeArea	0.0312	2.081	High	2.82	1	4	18	4.090425081	High	1	bTBPos	pair_25
821	Dairy	227	very_large	2015	Ballymena	48	9	3	Little_fragmentation	0.798	VeryLargeArea	0.0471	1.333	Medium	2.529	1	2	18	3.385552996	High	0	bTBNeg	pair_25
441	Other	77	very_large	2015	Ballymena	17	7	5	Medium_fragmentation	0.142	SmallArea	0.0143	6.262	Very High	6.663	1	1	19	3.754499308	High	1	bTBPos	pair_26
792	Other	84	very_large	2015	Ballymena	21	6	3	Little_fragmentation	0.215	MediumArea	0.0218	2.746	High	2.991	1	3	6	1.015069871	Low	0	bTBNeg	pair_26
1019	Dairy	172.5	very_large	2015	Armagh	42	8	6	Medium_fragmentation	0.647	VeryLargeArea	0.0462	1.719	High	5.587	1	5	26	7.349242707	Very High	1	bTBPos	pair_27
871	Dairy	171	very_large	2015	Armagh	42	12	5	Medium_fragmentation	0.518	LargeArea	0.0302	1.641	High	2.423	1	2	30	7.781088107	Very High	0	bTBNeg	pair_27
404	Finisher	169	very_large	2015	Ballymena	18	6	3	Little_fragmentation	0.365	LargeArea	0.0378	2.028	High	2.265	0	0	24	5.966996023	Very High	1	bTBPos	pair_28
312	Finisher	79	very_large	2015	Ballymena	24	8	4	Little_fragmentation	0.531	LargeArea	0.0388	2.386	High	4.358	1	3	22	5.254796387	Very High	0	bTBNeg	pair_28
480	Other	141	very_large	2015	Ballymena	21	9	6	Medium_fragmentation	0.321	LargeArea	0.0303	1.211	Medium	2.002	1	1	14	4.114861411	High	1	bTBPos	pair_29
365	Other	137	very_large	2015	Ballymena	80	17	9	High_fragmentation	0.927	VeryLargeArea	0.0427	3.112	Very High	22.958	0	0	24	6.143163943	Very High	0	bTBNeg	pair_29
489	Dairy	633	very_large	2015	Coleraine	78	15	6	Medium_fragmentation	2.232	VeryLargeArea	0.093	2.23	High	16.571	1	2	16	4.355358058	High	1	bTBPos	pair_30
729	Dairy	172	very_large	2015	Coleraine	52	15	7	Medium_fragmentation	0.665	VeryLargeArea	0.0365	1.958	High	4.709	1	1	28	5.59402465	Very High	0	bTBNeg	pair_30
460	Dairy	249	very_large	2015	Ballymena	71	16	7	Medium_fragmentation	0.882	VeryLargeArea	0.0352	6.419	Very High	12.015	1	3	43	11.2019959	Very High	1	bTBPos	pair_31
344	Dairy	255	very_large	2015	Ballymena	96	21	6	Medium_fragmentation	1.687	VeryLargeArea	0.0596	2.787	High	4.441	1	1	38	8.57046748	Very High	0	bTBNeg	pair_31
455	Breeder	354	very_large	2015	Ballymena	122	30	17	Very_High_fragmentation	2.092	VeryLargeArea	0.1478	7.371	Very High	35.861	1	6	48	11.3138728	Very High	1	bTBPos	pair_32
95	Breeder	127	very_large	2015	Ballymena	366	74	22	Very_High_fragmentation	14.03	VeryLargeArea	1.6163	35.002	Very High	117.183	1	4	65	14.15842897	Very High	0	bTBNeg	pair_32
363	Breeder	46	medium	2015	Ballymena	20	6	4	Little_fragmentation	0.274	MediumArea	0.0373	1.68	High	3.355	1	1	16	3.801162744	High	1	bTBPos	pair_33
295	Breeder	51	large	2015	Ballymena	22	7	5	Medium_fragmentation	0.285	MediumArea	0.0288	28.265	Very High	28.671	0	0	4	1.126489994	Low	0	bTBNeg	pair_33
475	Finisher	67	large	2015	Ballymena	22	6	4	Little_fragmentation	0.313	LargeArea	0.0267	3.61	Very High	7.203	0	0	12	2.334499277	Medium	1	bTBPos	pair_34
851	Finisher	70	large	2015	Ballymena	15	5	3	Little_fragmentation	0.192	MediumArea	0.024	1.005	Medium	1.665	1	2	12	2.355385396	Medium	0	bTBNeg	pair_34
5443	Breeder	27	medium	2015	Ballymena	7	2	1	Not_fragmented	0.217	MediumArea	0.0495	0	Low	0	0	0	0	0	Low	1	bTBPos	pair_35
409	Breeder	36	medium	2015	Ballymena	17	5	5	Medium_fragmentation	0.368	LargeArea	0.1674	0.251	Low	2.412	0	0	10	2.105418939	Medium	0	bTBNeg	pair_35
433	Other	147.5	very_large	2015	Ballymena	68	11	6	Medium_fragmentation	0.774	VeryLargeArea	0.0446	3.607	Very High	6.23	1	1	66	12.48593196	Very High	1	bTBPos	pair_36
354	Other	154	very_large	2015	Ballymena	28	3	1	Not_fragmented	0.425	LargeArea	0.0253	0	Low	0	1	2	18	6.561138395	Very High	0	bTBNeg	pair_36
484	Dairy	160	very_large	2015	Ballymena	44	9	4	Little_fragmentation	0.711	VeryLargeArea	0.073	3.181	Very High	6.35	1	3	37	10.13798667	Very High	1	bTBPos	pair_37
823	Dairy	160	very_large	2015	Ballymena	34	6	4	Little_fragmentation	0.764	VeryLargeArea	0.0638	1.687	High	2.476	0	0	11	3.699096197	High	0	bTBNeg	pair_37
467	Dairy	86	very_large	2015	Ballymena	35	13	7	Medium_fragmentation	0.451	LargeArea	0.0952	3.3	Very High	10.555	1	1	34	7.274484766	Very High	1	bTBPos	pair_38
310	Dairy	84	very_large	2015	Ballymena	22	14	8	High_fragmentation	0.366	LargeArea	0.0444	2.057	High	5.014	1	2	36	5.849623214	Very High	0	bTBNeg	pair_38
390	Dairy	287.5	very_large	2015	Ballymena	70	20	10	High_fragmentation	0.986	VeryLargeArea	0.0575	1.771	High	6.402	1	3	69	16.1010675	Very High	1	bTBPos	pair_39
458	Dairy	283	very_large	2015	Ballymena	55	10	5	Medium_fragmentation	0.734	VeryLargeArea	0.0376	1.319	Medium	2.148	1	1	27	8.625901778	Very High	0	bTBNeg	pair_39
407	Dairy	353.5	very_large	2015	Ballymena	40	12	4	Little_fragmentation	1.318	VeryLargeArea	0.0835	2.146	High	3.281	1	1	15	3.443254113	High	1	bTBPos	pair_40
858	Dairy	118	very_large	2015	Ballymena	53	17	13	Very_High_fragmentation	0.578	LargeArea	0.021	2.795	High	7.189	1	2	38	10.02220247	Very High	0	bTBNeg	pair_40
425	Breeder	41	medium	2015	Ballymena	11	2	1	Not_fragmented	0.164	MediumArea	0.0263	0	Low	0	0	0	3	0.597099131	Low	1	bTBPos	pair_41
295	Breeder	51	large	2015	Ballymena	22	7	5	Medium_fragmentation	0.285	MediumArea	0.0288	28.265	Very High	28.671	0	0	4	1.126489994	Low	0	bTBNeg	pair_41
459	Breeder	224	very_large	2015	Ballymena	47	15	10	High_fragmentation	0.444	LargeArea	0.0249	5.927	Very High	26.485	1	2	26	5.859241509	Very High	1	bTBPos	pair_42
277	Breeder	220.5	very_large	2015	Ballymena	38	9	4	Little_fragmentation	0.669	VeryLargeArea	0.0541	10.798	Very High	21.335	1	1	19	5.08788295	Very High	0	bTBNeg	pair_42
491	Dairy	171	very_large	2015	Ballymena	56	14	4	Little_fragmentation	0.728	VeryLargeArea	0.0621	3.47	Very High	6.863	1	1	26	5.956419701	Very High	1	bTBPos	pair_43
498	Dairy	174	very_large	2015	Ballymena	33	10	7	Medium_fragmentation	0.419	LargeArea	0.0449	17.104	Very High	18.258	1	1	22	5.395700718	Very High	0	bTBNeg	pair_43
406	Breeder	79	very_large	2015	Ballymena	59	12	6	Medium_fragmentation	1.607	VeryLargeArea	0.422	2.392	High	4.582	1	2	24	3.164656097	High	1	bTBPos	pair_44
147	Breeder	88	very_large	2015	Ballymena	9	2	1	Not_fragmented	0.168	MediumArea	0.0453	0	Low	0	1	1	7	1.976422508	Medium	0	bTBNeg	pair_44
410	Other	624.5	very_large	2015	Ballymena	167	37	15	Very_High_fragmentation	5.728	VeryLargeArea	0.6055	7.489	Very High	23.827	1	2	77	16.46193983	Very High	1	bTBPos	pair_45
808	Other	187	very_large	2015	Ballymena	36	13	8	High_fragmentation	0.927	VeryLargeArea	0.0633	2.109	High	9.13	1	4	20	3.606248621	High	0	bTBNeg	pair_45
5207	Other	19	medium	2015	Ballymena	38	10	4	Little_fragmentation	0.473	LargeArea	0.0419	13.162	Very High	16.796	1	1	13	4.683522296	High	1	bTBPos	pair_46
832	Other	25	medium	2015	Ballymena	16	4	2	Little_fragmentation	0.182	MediumArea	0.0236	0.466	Low	0.466	1	1	11	2.321735102	Medium	0	bTBNeg	pair_46
446	Breeder	66	large	2015	Ballymena	37	5	3	Little_fragmentation	0.527	LargeArea	0.0372	0.927	Medium	1.36	1	3	11	2.487915044	Medium	1	bTBPos	pair_47
780	Breeder	66	large	2015	Ballymena	45	13	4	Little_fragmentation	0.755	VeryLargeArea	0.0306	1.171	Medium	1.972	0	0	10	2.614424639	Medium	0	bTBNeg	pair_47
626	Finisher	41	medium	2015	Coleraine	32	5	1	Not_fragmented	0.42	LargeArea	0.0414	0	Low	0	1	5	14	4.507552017	High	1	bTBPos	pair_48
611	Finisher	32	medium	2015	Coleraine	9	1	1	Not_fragmented	0.105	SmallArea	0.0183	0	Low	0	1	3	13	3.790348101	High	0	bTBNeg	pair_48
754	Dairy	148	very_large	2015	Coleraine	25	9	3	Little_fragmentation	0.406	LargeArea	0.0493	1.234	Medium	1.544	1	5	19	2.983449628	High	1	bTBPos	pair_49
761	Dairy	146	very_large	2015	Coleraine	48	11	8	High_fragmentation	0.641	VeryLargeArea	0.0435	1.359	Medium	2.128	1	2	19	4.478884464	High	0	bTBNeg	pair_49
563	Breeder	8	small	2015	Coleraine	16	4	1	Not_fragmented	0.161	SmallArea	0.0161	0	Low	0	1	3	8	1.382219024	Low	1	bTBPos	pair_50
748	Breeder	5	small	2015	Coleraine	10	4	2	Little_fragmentation	0.075	SmallArea	0.0189	0.281	Low	0.281	0	0	0	0	Low	0	bTBNeg	pair_50
603	Dairy	200.5	very_large	2015	Coleraine	38	9	4	Little_fragmentation	0.947	VeryLargeArea	0.1354	4.309	Very High	8.109	1	3	14	2.312319429	Medium	1	bTBPos	pair_51
710	Dairy	198	very_large	2015	Coleraine	19	2	1	Not_fragmented	0.513	LargeArea	0.0461	0	Low	0	1	1	2	0.236426509	Low	0	bTBNeg	pair_51
679	Breeder	19	medium	2015	Coleraine	11	2	2	Little_fragmentation	0.151	SmallArea	0.0227	0.873	Medium	0.873	1	2	10	2.474699084	Medium	1	bTBPos	pair_52
772	Breeder	26	medium	2015	Coleraine	11	3	2	Little_fragmentation	0.127	SmallArea	0.018	2.984	High	2.984	0	0	10	2.943924571	High	0	bTBNeg	pair_52
721	Other	50	medium	2015	Coleraine	24	6	2	Little_fragmentation	0.528	LargeArea	0.0552	0.397	Low	0.397	1	3	9	3.171655267	High	1	bTBPos	pair_53
5557	Other	45	medium	2015	Coleraine	10	2	2	Little_fragmentation	0.129	SmallArea	0.0211	0.388	Low	0.388	0	0	0	0	Low	0	bTBNeg	pair_53
517	Breeder	26.5	medium	2015	Coleraine	11	3	3	Little_fragmentation	0.204	MediumArea	0.0416	2.639	High	3.009	1	2	5	0.946300196	Low	1	bTBPos	pair_54
772	Breeder	26	medium	2015	Coleraine	11	3	2	Little_fragmentation	0.127	SmallArea	0.018	2.984	High	2.984	0	0	10	2.943924571	High	0	bTBNeg	pair_54
539	Other	152	very_large	2015	Coleraine	29	5	2	Little_fragmentation	0.403	LargeArea	0.03	4.026	Very High	4.026	1	1	5	1.710026997	Medium	1	bTBPos	pair_55
511	Other	142	very_large	2015	Coleraine	32	14	6	Medium_fragmentation	0.434	LargeArea	0.023	3.171	Very High	4.718	0	0	12	2.667379322	Medium	0	bTBNeg	pair_55
724	Dairy	382	very_large	2015	Coleraine	64	9	4	Little_fragmentation	1.426	VeryLargeArea	0.095	4.688	Very High	8.891	1	4	21	6.168799887	Very High	1	bTBPos	pair_56
3748	Dairy	386	very_large	2015	Coleraine	29	10	4	Little_fragmentation	0.492	LargeArea	0.032	2.22	High	3.593	1	1	18	4.49531966	High	0	bTBNeg	pair_56
561	Other	313	very_large	2015	Coleraine	53	10	8	High_fragmentation	0.987	VeryLargeArea	0.0408	2.404	High	7.3	1	7	27	9.437569957	Very High	1	bTBPos	pair_57
3711	Other	305	very_large	2015	Coleraine	14	5	3	Little_fragmentation	0.246	MediumArea	0.0612	13.147	Very High	13.557	0	0	13	4.716602013	High	0	bTBNeg	pair_57
605	Dairy	1295	very_large	2015	Coleraine	105	24	10	High_fragmentation	2.581	VeryLargeArea	0.0829	2.409	High	15.16	1	9	39	9.390609126	Very High	1	bTBPos	pair_58
729	Dairy	172	very_large	2015	Coleraine	52	15	7	Medium_fragmentation	0.665	VeryLargeArea	0.0365	1.958	High	4.709	1	1	28	5.59402465	Very High	0	bTBNeg	pair_58
771	Dairy	516.5	very_large	2015	Ballymena	58	15	6	Medium_fragmentation	1.058	VeryLargeArea	0.0428	9.045	Very High	13.374	1	5	33	9.418587562	Very High	1	bTBPos	pair_59
858	Dairy	118	very_large	2015	Ballymena	53	17	13	Very_High_fragmentation	0.578	LargeArea	0.021	2.795	High	7.189	1	2	38	10.02220247	Very High	0	bTBNeg	pair_59
776	Other	93	very_large	2015	Coleraine	39	5	3	Little_fragmentation	0.748	VeryLargeArea	0.0398	0.803	Medium	1.192	1	3	8	1.607307341	Medium	1	bTBPos	pair_60
530	Other	86	very_large	2015	Coleraine	24	10	6	Medium_fragmentation	0.414	LargeArea	0.047	2.22	High	4.877	1	2	18	4.525525468	High	0	bTBNeg	pair_60
752	Dairy	412	very_large	2015	Coleraine	63	16	9	High_fragmentation	1.168	VeryLargeArea	0.0504	3.322	Very High	5.87	1	7	24	5.780672064	Very High	1	bTBPos	pair_61
684	Dairy	418	very_large	2015	Coleraine	38	21	17	Very_High_fragmentation	1.151	VeryLargeArea	0.1556	2.661	High	9.653	1	4	42	11.39207482	Very High	0	bTBNeg	pair_61
681	Finisher	98	very_large	2015	Coleraine	31	7	4	Little_fragmentation	0.535	LargeArea	0.03	1.538	High	1.779	1	4	15	2.243349781	Medium	1	bTBPos	pair_62
3264	Finisher	101	very_large	2015	Coleraine	18	12	8	High_fragmentation	0.341	LargeArea	0.0542	1.59	High	3.348	1	1	10	3.110508004	High	0	bTBNeg	pair_62
694	Dairy	847	very_large	2015	Coleraine	66	17	8	High_fragmentation	1.522	VeryLargeArea	0.067	6.338	Very High	13.117	1	1	24	6.300747182	Very High	1	bTBPos	pair_63
3705	Dairy	855	very_large	2015	Coleraine	76	21	11	Very_High_fragmentation	1.969	VeryLargeArea	0.1063	3.68	Very High	7.783	1	1	59	17.73231798	Very High	0	bTBNeg	pair_63
604	Breeder	63	large	2015	Coleraine	17	4	2	Little_fragmentation	0.457	LargeArea	0.0836	0.631	Medium	0.631	1	1	5	1.151953424	Low	1	bTBPos	pair_64
580	Breeder	54	large	2015	Coleraine	19	2	1	Not_fragmented	0.273	MediumArea	0.0249	0	Low	0	1	1	12	3.587778548	High	0	bTBNeg	pair_64
568	Dairy	460	very_large	2015	Coleraine	66	20	6	Medium_fragmentation	1.379	VeryLargeArea	0.0686	1.379	High	2.19	1	3	36	10.63159843	Very High	1	bTBPos	pair_65
3310	Dairy	460	very_large	2015	Coleraine	57	9	4	Little_fragmentation	1.37	VeryLargeArea	0.0773	5.886	Very High	9.999	1	2	15	3.683870306	High	0	bTBNeg	pair_65
521	Dairy	293	very_large	2015	Coleraine	46	25	16	Very_High_fragmentation	0.96	VeryLargeArea	0.0415	4.921	Very High	18.654	1	8	39	9.03287232	Very High	1	bTBPos	pair_66
706	Dairy	286	very_large	2015	Coleraine	69	18	10	High_fragmentation	0.876	VeryLargeArea	0.0454	1.906	High	5.721	1	3	30	6.440412584	Very High	0	bTBNeg	pair_66
695	Dairy	267	very_large	2015	Coleraine	34	10	8	High_fragmentation	0.642	VeryLargeArea	0.0577	3.427	Very High	10.567	1	3	21	6.004554867	Very High	1	bTBPos	pair_67
698	Dairy	271	very_large	2015	Coleraine	40	6	4	Little_fragmentation	0.788	VeryLargeArea	0.0368	3.44	Very High	6.219	1	2	14	3.981657235	High	0	bTBNeg	pair_67
5560	Dairy	437	very_large	2015	Coleraine	60	14	6	Medium_fragmentation	1.36	VeryLargeArea	0.0768	4.758	Very High	14.777	1	7	40	13.97289785	Very High	1	bTBPos	pair_68
3613	Dairy	433	very_large	2015	Coleraine	75	27	15	Very_High_fragmentation	1.522	VeryLargeArea	0.0609	1.789	High	5.501	0	0	40	6.763149157	Very High	0	bTBNeg	pair_68
610	Dairy	517	very_large	2015	Coleraine	78	25	10	High_fragmentation	1.835	VeryLargeArea	0.0548	2.918	High	8.49	1	9	44	11.68129519	Very High	1	bTBPos	pair_69
3299	Dairy	508	very_large	2015	Coleraine	70	18	12	Very_High_fragmentation	1.848	VeryLargeArea	0.0688	2.014	High	5.827	1	3	33	9.581954062	Very High	0	bTBNeg	pair_69
746	Dairy	100	very_large	2015	Coleraine	29	7	5	Medium_fragmentation	0.43	LargeArea	0.044	1.217	Medium	2.854	1	1	22	5.025193511	Very High	1	bTBPos	pair_70
575	Dairy	94	very_large	2015	Coleraine	9	1	1	Not_fragmented	0.241	MediumArea	0.0368	0	Low	0	1	1	11	3.037536376	High	0	bTBNeg	pair_70
5613	Other	34	medium	2015	Ballymena	28	6	4	Little_fragmentation	0.325	LargeArea	0.0296	2.42	High	3.332	0	0	18	4.805803331	High	1	bTBPos	pair_71
832	Other	25	medium	2015	Ballymena	16	4	2	Little_fragmentation	0.182	MediumArea	0.0236	0.466	Low	0.466	1	1	11	2.321735102	Medium	0	bTBNeg	pair_71
541	Finisher	50	medium	2015	Coleraine	13	4	4	Little_fragmentation	0.223	MediumArea	0.03	0.611	Medium	1.221	1	4	12	3.379997926	High	1	bTBPos	pair_72
737	Finisher	41	medium	2015	Coleraine	13	5	3	Little_fragmentation	0.235	MediumArea	0.0465	0.537	Medium	0.686	1	1	3	0.552622979	Low	0	bTBNeg	pair_72
621	Dairy	148	very_large	2015	Coleraine	54	9	3	Little_fragmentation	0.779	VeryLargeArea	0.0248	0.681	Medium	0.698	0	0	14	4.99611197	Very High	1	bTBPos	pair_73
761	Dairy	146	very_large	2015	Coleraine	48	11	8	High_fragmentation	0.641	VeryLargeArea	0.0435	1.359	Medium	2.128	1	2	19	4.478884464	High	0	bTBNeg	pair_73
1861	Dairy	111	very_large	2015	Newry	36	8	6	Medium_fragmentation	0.628	VeryLargeArea	0.0453	4.283	Very High	8.039	1	6	28	7.502597709	Very High	1	bTBPos	pair_74
1342	Dairy	107	very_large	2015	Newry	21	6	5	Medium_fragmentation	0.4	LargeArea	0.1053	1.069	Medium	23.661	0	0	20	6.350849278	Very High	0	bTBNeg	pair_74
5588	Dairy	108	very_large	2015	Coleraine	28	5	2	Little_fragmentation	0.279	MediumArea	0.0189	2.675	High	2.675	1	2	10	1.986731785	Medium	1	bTBPos	pair_75
556	Dairy	115	very_large	2015	Coleraine	32	13	5	Medium_fragmentation	0.408	LargeArea	0.0385	2.879	High	8.948	1	2	33	6.020702864	Very High	0	bTBNeg	pair_75
744	Dairy	336	very_large	2015	Coleraine	82	17	4	Little_fragmentation	1.322	VeryLargeArea	0.0588	1.326	Medium	1.886	1	4	22	5.121324595	Very High	1	bTBPos	pair_76
702	Dairy	334	very_large	2015	Coleraine	38	10	4	Little_fragmentation	0.846	VeryLargeArea	0.0701	2.396	High	3.719	1	5	28	9.549315835	Very High	0	bTBNeg	pair_76
700	Other	63	large	2015	Coleraine	47	8	4	Little_fragmentation	1.356	VeryLargeArea	0.2027	2.375	High	3.879	1	1	24	4.834960457	High	1	bTBPos	pair_77
657	Other	67	large	2015	Coleraine	11	4	3	Little_fragmentation	0.063	SmallArea	0.0218	0.205	Low	0.378	0	0	5	0.553248331	Low	0	bTBNeg	pair_77
678	Other	43	medium	2015	Coleraine	34	4	3	Little_fragmentation	0.285	MediumArea	0.0173	1.758	High	3.139	1	3	17	4.387279724	High	1	bTBPos	pair_78
641	Other	33	medium	2015	Coleraine	19	8	6	Medium_fragmentation	0.199	MediumArea	0.0242	5.144	Very High	9.73	1	1	14	4.191103982	High	0	bTBNeg	pair_78
516	Breeder	29	medium	2015	Coleraine	21	5	3	Little_fragmentation	0.231	MediumArea	0.022	5.672	Very High	5.953	0	0	10	2.452303978	Medium	1	bTBPos	pair_79
772	Breeder	26	medium	2015	Coleraine	11	3	2	Little_fragmentation	0.127	SmallArea	0.018	2.984	High	2.984	0	0	10	2.943924571	High	0	bTBNeg	pair_79
723	Dairy	386	very_large	2015	Coleraine	59	12	5	Medium_fragmentation	1.086	VeryLargeArea	0.0515	1.019	Medium	6.509	1	3	19	5.403315063	Very High	1	bTBPos	pair_80
3748	Dairy	386	very_large	2015	Coleraine	29	10	4	Little_fragmentation	0.492	LargeArea	0.032	2.22	High	3.593	1	1	18	4.49531966	High	0	bTBNeg	pair_80
592	Finisher	71	large	2015	Coleraine	24	3	1	Not_fragmented	0.331	LargeArea	0.0485	0	Low	0	1	3	9	2.125988412	Medium	1	bTBPos	pair_81
773	Finisher	75	large	2015	Coleraine	45	11	6	Medium_fragmentation	0.696	VeryLargeArea	0.0427	3.265	Very High	7.343	1	2	26	6.606918757	Very High	0	bTBNeg	pair_81
735	Dairy	327	very_large	2015	Coleraine	74	17	10	High_fragmentation	1.261	VeryLargeArea	0.0615	2.516	High	5.042	1	6	50	10.02761587	Very High	1	bTBPos	pair_82
514	Dairy	319	very_large	2015	Coleraine	50	9	4	Little_fragmentation	0.886	VeryLargeArea	0.0461	3.293	Very High	6.576	1	5	41	11.16192453	Very High	0	bTBNeg	pair_82
682	Dairy	255	very_large	2015	Coleraine	41	7	3	Little_fragmentation	0.838	VeryLargeArea	0.0549	4.706	Very High	4.87	1	4	27	7.677942891	Very High	1	bTBPos	pair_83
675	Dairy	261	very_large	2015	Coleraine	79	19	10	High_fragmentation	1.233	VeryLargeArea	0.0922	2.103	High	5.209	1	1	51	14.59371323	Very High	0	bTBNeg	pair_83
536	Dairy	494.5	very_large	2015	Coleraine	83	22	7	Medium_fragmentation	2.222	VeryLargeArea	0.072	3.813	Very High	16.853	1	14	45	11.22351685	Very High	1	bTBPos	pair_84
3747	Dairy	496	very_large	2015	Coleraine	75	21	11	Very_High_fragmentation	1.592	VeryLargeArea	0.0759	2.885	High	12.741	1	1	43	11.01927868	Very High	0	bTBNeg	pair_84
547	Finisher	70	large	2015	Coleraine	20	6	3	Little_fragmentation	0.421	LargeArea	0.0402	1.357	Medium	1.742	1	3	13	2.774785803	Medium	1	bTBPos	pair_85
773	Finisher	75	large	2015	Coleraine	45	11	6	Medium_fragmentation	0.696	VeryLargeArea	0.0427	3.265	Very High	7.343	1	2	26	6.606918757	Very High	0	bTBNeg	pair_85
593	Breeder	19	medium	2015	Coleraine	13	4	1	Not_fragmented	0.131	SmallArea	0.0173	0	Low	0	0	0	11	2.238599544	Medium	1	bTBPos	pair_86
772	Breeder	26	medium	2015	Coleraine	11	3	2	Little_fragmentation	0.127	SmallArea	0.018	2.984	High	2.984	0	0	10	2.943924571	High	0	bTBNeg	pair_86
650	Dairy	286	very_large	2015	Coleraine	35	6	3	Little_fragmentation	1.019	VeryLargeArea	0.2033	3.044	High	4.515	0	0	21	4.186872391	High	1	bTBPos	pair_87
706	Dairy	286	very_large	2015	Coleraine	69	18	10	High_fragmentation	0.876	VeryLargeArea	0.0454	1.906	High	5.721	1	3	30	6.440412584	Very High	0	bTBNeg	pair_87
599	Other	139	very_large	2015	Coleraine	19	2	1	Not_fragmented	0.534	LargeArea	0.0561	0	Low	0	1	2	10	3.793191104	High	1	bTBPos	pair_88
666	Other	138	very_large	2015	Coleraine	57	10	5	Medium_fragmentation	0.457	LargeArea	0.0217	0.87	Medium	1.54	1	2	22	5.112420272	Very High	0	bTBNeg	pair_88
558	Breeder	69	large	2015	Coleraine	19	7	5	Medium_fragmentation	0.456	LargeArea	0.059	0.496	Low	0.98	0	0	8	2.869053557	High	1	bTBPos	pair_89
624	Breeder	66	large	2015	Coleraine	16	3	2	Little_fragmentation	0.233	MediumArea	0.036	4.665	Very High	4.665	0	0	2	0.618378803	Low	0	bTBNeg	pair_89
608	Dairy	272	very_large	2015	Coleraine	56	10	5	Medium_fragmentation	0.717	VeryLargeArea	0.0556	2.23	High	3.817	1	3	20	5.612139917	Very High	1	bTBPos	pair_90
698	Dairy	271	very_large	2015	Coleraine	40	6	4	Little_fragmentation	0.788	VeryLargeArea	0.0368	3.44	Very High	6.219	1	2	14	3.981657235	High	0	bTBNeg	pair_90
583	Dairy	551.5	very_large	2015	Coleraine	89	19	8	High_fragmentation	1.687	VeryLargeArea	0.0514	1.567	High	14.259	1	7	43	10.64807619	Very High	1	bTBPos	pair_91
729	Dairy	172	very_large	2015	Coleraine	52	15	7	Medium_fragmentation	0.665	VeryLargeArea	0.0365	1.958	High	4.709	1	1	28	5.59402465	Very High	0	bTBNeg	pair_91
683	Other	120	very_large	2015	Coleraine	48	6	3	Little_fragmentation	0.657	VeryLargeArea	0.0296	0.632	Medium	0.848	1	1	23	5.777286117	Very High	1	bTBPos	pair_92
3341	Other	118	very_large	2015	Coleraine	21	1	1	Not_fragmented	0.392	LargeArea	0.0434	0	Low	0	0	0	7	2.307930568	Medium	0	bTBNeg	pair_92
640	Dairy	274	very_large	2015	Coleraine	71	20	9	High_fragmentation	1.168	VeryLargeArea	0.0597	2.525	High	5.169	1	4	30	10.42866431	Very High	1	bTBPos	pair_93
585	Dairy	283	very_large	2015	Coleraine	50	10	5	Medium_fragmentation	0.968	VeryLargeArea	0.0791	2.14	High	4.246	0	0	17	4.323220479	High	0	bTBNeg	pair_93
645	Dairy	298	very_large	2015	Coleraine	47	10	6	Medium_fragmentation	1.013	VeryLargeArea	0.0652	1.833	High	4.309	1	3	16	4.247650098	High	1	bTBPos	pair_94
3665	Dairy	301	very_large	2015	Coleraine	67	11	9	High_fragmentation	0.588	LargeArea	0.032	1.392	High	6.663	1	1	28	6.336739337	Very High	0	bTBNeg	pair_94
235	Finisher	48	medium	2015	Larne	34	7	3	Little_fragmentation	0.385	LargeArea	0.0406	1.342	Medium	1.481	1	4	30	4.335169815	High	1	bTBPos	pair_95
71	Finisher	38	medium	2015	Larne	18	4	2	Little_fragmentation	0.26	MediumArea	0.0625	4.947	Very High	4.947	0	0	8	1.650040432	Medium	0	bTBNeg	pair_95
183	Dairy	322	very_large	2015	Larne	62	15	8	High_fragmentation	1.262	VeryLargeArea	0.0674	1.254	Medium	8.267	1	4	42	9.041999867	Very High	1	bTBPos	pair_96
133	Dairy	319	very_large	2015	Larne	184	46	7	Medium_fragmentation	7.107	VeryLargeArea	0.1995	2.237	High	4.523	1	1	8	0	Low	0	bTBNeg	pair_96
276	Other	164	very_large	2015	Larne	46	11	4	Little_fragmentation	0.865	VeryLargeArea	0.0793	2.205	High	3.723	1	1	35	10.63721179	Very High	1	bTBPos	pair_97
55	Other	154	very_large	2015	Larne	14	9	5	Medium_fragmentation	0.289	MediumArea	0.0413	3.189	Very High	3.73	1	1	21	4.588342379	High	0	bTBNeg	pair_97
209	Breeder	50	medium	2015	Larne	25	6	3	Little_fragmentation	0.257	MediumArea	0.0301	1.07	Medium	1.312	0	0	13	2.264660619	Medium	1	bTBPos	pair_98
70	Breeder	46	medium	2015	Larne	18	6	3	Little_fragmentation	0.429	LargeArea	0.0576	3.87	Very High	4.04	0	0	22	5.104851957	Very High	0	bTBNeg	pair_98
247	Other	9	small	2015	Larne	11	3	1	Not_fragmented	0.153	SmallArea	0.0287	0	Low	0	1	1	7	1.376356582	Low	1	bTBPos	pair_99
129	Other	6	small	2015	Larne	16	5	2	Little_fragmentation	0.215	MediumArea	0.0297	2.019	High	2.019	0	0	13	4.625848697	High	0	bTBNeg	pair_99
264	Dairy	321	very_large	2015	Larne	49	5	3	Little_fragmentation	1.135	VeryLargeArea	0.0618	3.149	Very High	4.121	0	0	13	3.651392954	High	1	bTBPos	pair_100
133	Dairy	319	very_large	2015	Larne	184	46	7	Medium_fragmentation	7.107	VeryLargeArea	0.1995	2.237	High	4.523	1	1	8	0	Low	0	bTBNeg	pair_100
253	Other	62	large	2015	Larne	123	15	3	Little_fragmentation	6.547	VeryLargeArea	0.301	3.311	Very High	3.953	0	0	44	11.51961655	Very High	1	bTBPos	pair_101
78	Other	72	large	2015	Larne	26	10	5	Medium_fragmentation	0.385	LargeArea	0.0422	2.271	High	45.74	0	0	8	1.033727364	Low	0	bTBNeg	pair_101
249	Finisher	120.5	very_large	2015	Larne	71	11	6	Medium_fragmentation	0.817	VeryLargeArea	0.0311	2.169	High	4.334	1	2	16	5.027760674	Very High	1	bTBPos	pair_102
32	Finisher	114	very_large	2015	Larne	12	4	2	Little_fragmentation	0.348	LargeArea	0.1373	3.048	Very High	3.048	0	0	8	0.930014439	Low	0	bTBNeg	pair_102
233	Dairy	191	very_large	2015	Larne	72	1	1	Not_fragmented	0.724	VeryLargeArea	0.0384	0	Low	0	1	2	16	3.495093662	High	1	bTBPos	pair_103
248	Dairy	182	very_large	2015	Larne	41	6	2	Little_fragmentation	0.639	VeryLargeArea	0.0768	0.902	Medium	0.902	1	1	22	5.105481021	Very High	0	bTBNeg	pair_103
190	Other	146	very_large	2015	Larne	50	10	8	High_fragmentation	0.923	VeryLargeArea	0.0509	0.98	Medium	8.946	0	0	12	5.007265937	Very High	1	bTBPos	pair_104
43	Other	144	very_large	2015	Larne	30	6	2	Little_fragmentation	0.613	VeryLargeArea	0.0812	1.478	High	1.478	1	1	6	2.61115657	Medium	0	bTBNeg	pair_104
268	Dairy	297	very_large	2015	Larne	55	10	3	Little_fragmentation	0.98	VeryLargeArea	0.1092	1.132	Medium	1.943	0	0	30	6.111792432	Very High	1	bTBPos	pair_105
61	Dairy	302	very_large	2015	Larne	35	7	1	Not_fragmented	0.856	VeryLargeArea	0.0603	0	Low	0	0	0	6	2.351120808	Medium	0	bTBNeg	pair_105
185	Finisher	245	very_large	2015	Larne	42	8	4	Little_fragmentation	1.583	VeryLargeArea	0.2386	2.84	High	5.21	1	1	28	4.985534422	Very High	1	bTBPos	pair_106
166	Finisher	97	very_large	2015	Larne	34	9	5	Medium_fragmentation	0.615	VeryLargeArea	0.0395	1.182	Medium	2.052	1	1	16	4.037607438	High	0	bTBNeg	pair_106
263	Other	149	very_large	2015	Larne	73	10	6	Medium_fragmentation	0.78	VeryLargeArea	0.0586	2.037	High	12.41	0	0	18	2.997598361	High	1	bTBPos	pair_107
43	Other	144	very_large	2015	Larne	30	6	2	Little_fragmentation	0.613	VeryLargeArea	0.0812	1.478	High	1.478	1	1	6	2.61115657	Medium	0	bTBNeg	pair_107
26	Dairy	218	very_large	2015	Larne	43	10	6	Medium_fragmentation	0.766	VeryLargeArea	0.0965	3.215	Very High	4.565	0	0	8	2.291859318	Medium	1	bTBPos	pair_108
97	Dairy	211	very_large	2015	Larne	28	6	3	Little_fragmentation	0.716	VeryLargeArea	0.0678	2.869	High	4.589	0	0	19	5.539583921	Very High	0	bTBNeg	pair_108
16	Dairy	243.5	very_large	2015	Larne	33	12	7	Medium_fragmentation	0.683	VeryLargeArea	0.0706	2.443	High	8.774	0	0	16	4.182130947	High	1	bTBPos	pair_109
92	Dairy	247	very_large	2015	Larne	84	13	7	Medium_fragmentation	1.011	VeryLargeArea	0.0395	1.871	High	3.608	0	0	50	10.8876814	Very High	0	bTBNeg	pair_109
1012	Dairy	255	very_large	2015	Armagh	29	10	5	Medium_fragmentation	0.434	LargeArea	0.0479	1.33	Medium	3.408	1	2	32	6.799060656	Very High	1	bTBPos	pair_110
1256	Dairy	249	very_large	2015	Armagh	60	21	8	High_fragmentation	0.768	VeryLargeArea	0.0558	1.2	Medium	2.541	1	1	36	9.506580491	Very High	0	bTBNeg	pair_110
1056	Other	50	medium	2015	Armagh	21	8	4	Little_fragmentation	0.304	MediumArea	0.0322	0.532	Medium	0.994	1	3	15	3.532843542	High	1	bTBPos	pair_111
1082	Other	43	medium	2015	Armagh	18	4	1	Not_fragmented	0.235	MediumArea	0.0286	0	Low	0	0	0	11	3.527221035	High	0	bTBNeg	pair_111
926	Other	98	very_large	2015	Armagh	14	4	1	Not_fragmented	0.414	LargeArea	0.0678	0	Low	0	1	1	31	7.126325873	Very High	1	bTBPos	pair_112
1161	Other	93	very_large	2015	Armagh	15	3	3	Little_fragmentation	0.204	MediumArea	0.0251	0.636	Medium	0.938	1	1	19	3.827444471	High	0	bTBNeg	pair_112
1152	Dairy	35.5	medium	2015	Armagh	6	2	1	Not_fragmented	0.104	SmallArea	0.0342	0	Low	0	0	0	10	1.944832681	Medium	1	bTBPos	pair_113
1197	Dairy	38.5	medium	2015	Armagh	22	3	2	Little_fragmentation	0.174	MediumArea	0.0376	1.321	Medium	1.321	1	2	15	3.183714069	High	0	bTBNeg	pair_113
1015	Other	23	medium	2015	Armagh	29	8	5	Medium_fragmentation	0.218	MediumArea	0.0139	1.601	High	2.263	1	1	25	4.353036932	High	1	bTBPos	pair_114
1260	Other	30	medium	2015	Armagh	12	5	4	Little_fragmentation	0.239	MediumArea	0.0625	0.543	Medium	0.79	1	1	7	2.363493742	Medium	0	bTBNeg	pair_114
996	Dairy	429	very_large	2015	Armagh	52	19	11	Very_High_fragmentation	1.103	VeryLargeArea	0.145	2.596	High	6.575	1	4	56	13.31838627	Very High	1	bTBPos	pair_115
1891	Dairy	426.5	very_large	2015	Armagh	46	21	10	High_fragmentation	1.214	VeryLargeArea	0.1025	1.739	High	6.482	0	0	26	9.443594308	Very High	0	bTBNeg	pair_115
868	Dairy	911	very_large	2015	Armagh	88	27	11	Very_High_fragmentation	2.406	VeryLargeArea	0.1093	2.731	High	8.836	1	3	70	22.33540178	Very High	1	bTBPos	pair_116
1909	Dairy	339	very_large	2015	Armagh	41	15	10	High_fragmentation	1.065	VeryLargeArea	0.1116	1.415	High	6.6	0	0	21	6.514826672	Very High	0	bTBNeg	pair_116
1156	Other	71	large	2015	Armagh	28	4	2	Little_fragmentation	0.324	LargeArea	0.0338	1.931	High	1.931	0	0	13	2.756964272	Medium	1	bTBPos	pair_117
876	Other	67	large	2015	Armagh	22	13	4	Little_fragmentation	0.239	MediumArea	0.0399	1.043	Medium	1.778	0	0	17	4.430230175	High	0	bTBNeg	pair_117
1119	Dairy	339	very_large	2015	Armagh	36	17	12	Very_High_fragmentation	0.98	VeryLargeArea	0.049	1.428	High	7.572	1	3	30	8.270880402	Very High	1	bTBPos	pair_118
1909	Dairy	339	very_large	2015	Armagh	41	15	10	High_fragmentation	1.065	VeryLargeArea	0.1116	1.415	High	6.6	0	0	21	6.514826672	Very High	0	bTBNeg	pair_118
1134	Finisher	15	small	2015	Armagh	21	7	3	Little_fragmentation	0.493	LargeArea	0.0811	1.229	Medium	2.003	1	1	21	5.234173295	Very High	1	bTBPos	pair_119
1080	Finisher	24	medium	2015	Armagh	10	3	3	Little_fragmentation	0.129	SmallArea	0.0301	1.049	Medium	1.062	1	1	11	2.218363064	Medium	0	bTBNeg	pair_119
1200	Finisher	335	very_large	2015	Armagh	38	10	3	Little_fragmentation	0.742	VeryLargeArea	0.0986	10.552	Very High	11.577	1	2	31	6.687157036	Very High	1	bTBPos	pair_120
1072	Finisher	558	very_large	2015	Armagh	62	17	10	High_fragmentation	0.763	VeryLargeArea	0.0621	2.837	High	7.771	0	0	46	8.267448748	Very High	0	bTBNeg	pair_120
1077	Other	84	very_large	2015	Armagh	44	9	4	Little_fragmentation	0.526	LargeArea	0.0304	1.565	High	2.881	1	4	36	9.238373465	Very High	1	bTBPos	pair_121
1161	Other	93	very_large	2015	Armagh	15	3	3	Little_fragmentation	0.204	MediumArea	0.0251	0.636	Medium	0.938	1	1	19	3.827444471	High	0	bTBNeg	pair_121
951	Other	103	very_large	2015	Armagh	50	10	5	Medium_fragmentation	0.43	LargeArea	0.0244	8.514	Very High	9.264	1	2	22	6.397263436	Very High	1	bTBPos	pair_122
919	Other	113	very_large	2015	Armagh	13	4	2	Little_fragmentation	0.545	LargeArea	0.1258	0.617	Medium	0.617	1	1	5	1.267397194	Low	0	bTBNeg	pair_122
913	Dairy	49	medium	2015	Armagh	40	10	6	Medium_fragmentation	0.315	LargeArea	0.0282	1.312	Medium	4.182	1	1	28	7.204644752	Very High	1	bTBPos	pair_123
898	Dairy	57	large	2015	Armagh	30	8	4	Little_fragmentation	0.208	MediumArea	0.0297	4.692	Very High	9.36	1	1	33	4.928477731	High	0	bTBNeg	pair_123
1169	Breeder	25	medium	2015	Armagh	15	6	3	Little_fragmentation	0.204	MediumArea	0.0273	0.882	Medium	1.025	1	2	12	2.391738408	Medium	1	bTBPos	pair_124
1166	Breeder	27	medium	2015	Armagh	15	3	2	Little_fragmentation	0.179	MediumArea	0.0319	5.51	Very High	5.51	0	0	6	1.84802863	Medium	0	bTBNeg	pair_124
1048	Dairy	217	very_large	2015	Armagh	23	4	2	Little_fragmentation	0.337	LargeArea	0.0327	0.643	Medium	0.643	1	2	3	0.879244007	Low	1	bTBPos	pair_125
887	Dairy	219	very_large	2015	Armagh	49	11	4	Little_fragmentation	0.429	LargeArea	0.031	1.964	High	3.257	1	1	15	3.124296777	High	0	bTBNeg	pair_125
1195	Finisher	72	large	2015	Armagh	10	3	1	Not_fragmented	0.183	MediumArea	0.0611	0	Low	0	0	0	4	1.579440788	Medium	1	bTBPos	pair_126
5391	Finisher	77	very_large	2015	Armagh	25	5	5	Medium_fragmentation	0.343	LargeArea	0.024	1.659	High	5.778	1	1	9	3.434664377	High	0	bTBNeg	pair_126
1107	Finisher	29	medium	2015	Armagh	17	8	5	Medium_fragmentation	0.226	MediumArea	0.0488	3.465	Very High	4.402	1	5	13	3.476219224	High	1	bTBPos	pair_127
1065	Finisher	32	medium	2015	Armagh	22	4	4	Little_fragmentation	0.226	MediumArea	0.0302	4.641	Very High	8.28	1	2	14	3.235706466	High	0	bTBNeg	pair_127
1214	Other	97	very_large	2015	Armagh	26	7	5	Medium_fragmentation	0.495	LargeArea	0.042	2.026	High	3.749	1	1	24	8.620601063	Very High	1	bTBPos	pair_128
1161	Other	93	very_large	2015	Armagh	15	3	3	Little_fragmentation	0.204	MediumArea	0.0251	0.636	Medium	0.938	1	1	19	3.827444471	High	0	bTBNeg	pair_128
890	Other	66	large	2015	Armagh	33	8	7	Medium_fragmentation	0.331	LargeArea	0.0195	0.583	Medium	1.411	1	2	17	2.607648313	Medium	1	bTBPos	pair_129
876	Other	67	large	2015	Armagh	22	13	4	Little_fragmentation	0.239	MediumArea	0.0399	1.043	Medium	1.778	0	0	17	4.430230175	High	0	bTBNeg	pair_129
1095	Finisher	570	very_large	2015	Armagh	86	22	15	Very_High_fragmentation	1.41	VeryLargeArea	0.0819	10.628	Very High	17.938	1	1	30	8.141496764	Very High	1	bTBPos	pair_130
1072	Finisher	558	very_large	2015	Armagh	62	17	10	High_fragmentation	0.763	VeryLargeArea	0.0621	2.837	High	7.771	0	0	46	8.267448748	Very High	0	bTBNeg	pair_130
933	Other	177	very_large	2015	Armagh	53	12	5	Medium_fragmentation	0.669	VeryLargeArea	0.0439	1.494	High	2.589	1	5	33	8.625320611	Very High	1	bTBPos	pair_131
1083	Other	169	very_large	2015	Armagh	56	25	15	Very_High_fragmentation	0.73	VeryLargeArea	0.0451	3.605	Very High	21.118	0	0	71	14.25881029	Very High	0	bTBNeg	pair_131
1058	Other	75	large	2015	Armagh	19	5	2	Little_fragmentation	0.444	LargeArea	0.0557	1.011	Medium	1.011	1	3	16	4.564734852	High	1	bTBPos	pair_132
876	Other	67	large	2015	Armagh	22	13	4	Little_fragmentation	0.239	MediumArea	0.0399	1.043	Medium	1.778	0	0	17	4.430230175	High	0	bTBNeg	pair_132
909	Dairy	488	very_large	2015	Armagh	97	54	26	Very_High_fragmentation	2.044	VeryLargeArea	0.0908	3.028	High	8.447	1	6	63	18.9769738	Very High	1	bTBPos	pair_133
1909	Dairy	339	very_large	2015	Armagh	41	15	10	High_fragmentation	1.065	VeryLargeArea	0.1116	1.415	High	6.6	0	0	21	6.514826672	Very High	0	bTBNeg	pair_133
5205	Finisher	55	large	2015	Armagh	21	11	8	High_fragmentation	0.482	LargeArea	0.0509	4.437	Very High	6.515	1	2	23	5.919533948	Very High	1	bTBPos	pair_134
1132	Finisher	46	medium	2015	Armagh	14	3	2	Little_fragmentation	0.244	MediumArea	0.0391	0.737	Medium	0.737	0	0	10	3.093915994	High	0	bTBNeg	pair_134
1173	Dairy	213	very_large	2015	Armagh	56	17	7	Medium_fragmentation	0.912	VeryLargeArea	0.0695	1.446	High	3.087	1	1	27	5.772793327	Very High	1	bTBPos	pair_135
887	Dairy	219	very_large	2015	Armagh	49	11	4	Little_fragmentation	0.429	LargeArea	0.031	1.964	High	3.257	1	1	15	3.124296777	High	0	bTBNeg	pair_135
1008	Other	62	large	2015	Armagh	16	2	1	Not_fragmented	0.299	MediumArea	0.0404	0	Low	0	0	0	4	1.181305199	Low	1	bTBPos	pair_136
876	Other	67	large	2015	Armagh	22	13	4	Little_fragmentation	0.239	MediumArea	0.0399	1.043	Medium	1.778	0	0	17	4.430230175	High	0	bTBNeg	pair_136
875	Other	15	small	2015	Armagh	3	3	2	Little_fragmentation	0.051	SmallArea	0.03	0.456	Low	0.456	1	1	5	0.888488939	Low	1	bTBPos	pair_137
892	Other	8	small	2015	Armagh	12	3	1	Not_fragmented	0.088	SmallArea	0.0121	0	Low	0	0	0	6	0.992730227	Low	0	bTBNeg	pair_137
1265	Finisher	271.5	very_large	2015	Armagh	78	26	13	Very_High_fragmentation	1.636	VeryLargeArea	0.133	3.393	Very High	12.089	1	2	27	5.499039247	Very High	1	bTBPos	pair_138
902	Finisher	264	very_large	2015	Armagh	40	16	10	High_fragmentation	0.553	LargeArea	0.0343	1.466	High	3.267	0	0	28	5.977666924	Very High	0	bTBNeg	pair_138
1227	Finisher	53	large	2015	Armagh	20	5	4	Little_fragmentation	0.233	MediumArea	0.0276	3.776	Very High	7.548	0	0	15	3.555588475	High	1	bTBPos	pair_139
1132	Finisher	46	medium	2015	Armagh	14	3	2	Little_fragmentation	0.244	MediumArea	0.0391	0.737	Medium	0.737	0	0	10	3.093915994	High	0	bTBNeg	pair_139
1259	Other	86	very_large	2015	Armagh	21	4	3	Little_fragmentation	0.274	MediumArea	0.0333	5.092	Very High	5.177	1	2	8	2.354440835	Medium	1	bTBPos	pair_140
1161	Other	93	very_large	2015	Armagh	15	3	3	Little_fragmentation	0.204	MediumArea	0.0251	0.636	Medium	0.938	1	1	19	3.827444471	High	0	bTBNeg	pair_140
1246	Dairy	165	very_large	2015	Armagh	50	13	4	Little_fragmentation	0.762	VeryLargeArea	0.0653	3.908	Very High	6.277	1	1	13	2.855971587	High	1	bTBPos	pair_141
871	Dairy	171	very_large	2015	Armagh	42	12	5	Medium_fragmentation	0.518	LargeArea	0.0302	1.641	High	2.423	1	2	30	7.781088107	Very High	0	bTBNeg	pair_141
1388	Dairy	341	very_large	2015	Newry	51	13	5	Medium_fragmentation	0.894	VeryLargeArea	0.0568	3.92	Very High	5.024	0	0	43	12.71619551	Very High	1	bTBPos	pair_142
1599	Dairy	331	very_large	2015	Newry	62	16	10	High_fragmentation	0.967	VeryLargeArea	0.0502	1.508	High	6.593	1	3	26	6.525182398	Very High	0	bTBNeg	pair_142
1295	Dairy	105.5	very_large	2015	Newry	51	22	14	Very_High_fragmentation	0.474	LargeArea	0.0382	2.791	High	8.057	1	8	54	10.56630267	Very High	1	bTBPos	pair_143
1546	Dairy	97	very_large	2015	Newry	37	8	3	Little_fragmentation	0.414	LargeArea	0.0351	3.398	Very High	3.566	0	0	8	1.539832082	Medium	0	bTBNeg	pair_143
1543	Breeder	16.5	medium	2015	Newry	16	3	2	Little_fragmentation	0.094	SmallArea	0.016	1.446	High	1.446	0	0	10	2.089914321	Medium	1	bTBPos	pair_144
1547	Breeder	12	small	2015	Newry	34	10	7	Medium_fragmentation	0.216	MediumArea	0.0127	1.266	Medium	2.318	1	1	21	3.81718521	High	0	bTBNeg	pair_144
1426	Other	56	large	2015	Newry	16	6	5	Medium_fragmentation	0.568	LargeArea	0.0913	2.102	High	4.12	1	1	24	7.839253237	Very High	1	bTBPos	pair_145
1519	Other	49	medium	2015	Newry	14	3	1	Not_fragmented	0.204	MediumArea	0.0298	0	Low	0	0	0	4	0.893261424	Low	0	bTBNeg	pair_145
1336	Breeder	63	large	2015	Newry	38	8	6	Medium_fragmentation	0.388	LargeArea	0.0798	0.994	Medium	2.13	1	3	13	3.158585009	High	1	bTBPos	pair_146
1522	Breeder	67	large	2015	Newry	42	16	11	Very_High_fragmentation	0.434	LargeArea	0.01	1.11	Medium	2.793	1	3	41	7.338460179	Very High	0	bTBNeg	pair_146
1441	Other	9	small	2015	Newry	14	6	5	Medium_fragmentation	0.259	MediumArea	0.0085	0.526	Medium	1.105	1	2	12	1.429654457	Low	1	bTBPos	pair_147
2597	Other	12	small	2015	Newry	2	2	1	Not_fragmented	0.032	SmallArea	0.0279	0	Low	0	0	0	2	0.105330212	Low	0	bTBNeg	pair_147
1042	Finisher	110	very_large	2015	Armagh	10	4	4	Little_fragmentation	0.174	MediumArea	0.0623	0.52	Low	0.745	0	0	14	2.305595775	Medium	1	bTBPos	pair_148
1218	Finisher	102	very_large	2015	Armagh	18	8	4	Little_fragmentation	0.418	LargeArea	0.0663	1.588	High	2.833	0	0	4	1.407179469	Low	0	bTBNeg	pair_148
2861	Breeder	68	large	2015	Enniskillen	35	6	4	Little_fragmentation	0.34	LargeArea	0.0259	5.203	Very High	7.777	1	2	18	3.796083307	High	1	bTBPos	pair_149
2774	Breeder	60	large	2015	Enniskillen	33	6	2	Little_fragmentation	0.584	LargeArea	0.0651	0.922	Medium	0.922	1	3	24	6.3172021	Very High	0	bTBNeg	pair_149
5601	Other	31	medium	2015	Newry	31	7	4	Little_fragmentation	0.168	MediumArea	0.0104	0.346	Low	0.423	1	1	9	3.044164315	High	1	bTBPos	pair_150
1330	Other	22	medium	2015	Newry	15	7	5	Medium_fragmentation	0.087	SmallArea	0.0148	0.426	Low	0.893	0	0	5	1.177782816	Low	0	bTBNeg	pair_150
1463	Finisher	299	very_large	2015	Newry	48	14	7	Medium_fragmentation	0.848	VeryLargeArea	0.0563	1.508	High	4.851	1	1	52	13.09563729	Very High	1	bTBPos	pair_151
1425	Finisher	149	very_large	2015	Newry	42	11	7	Medium_fragmentation	0.402	LargeArea	0.0529	4.852	Very High	13.409	0	0	31	5.487898785	Very High	0	bTBNeg	pair_151
1311	Other	11	small	2015	Newry	15	3	2	Little_fragmentation	0.103	SmallArea	0.0139	0.452	Low	0.452	0	0	8	1.941864132	Medium	1	bTBPos	pair_152
2597	Other	12	small	2015	Newry	2	2	1	Not_fragmented	0.032	SmallArea	0.0279	0	Low	0	0	0	2	0.105330212	Low	0	bTBNeg	pair_152
1416	Dairy	323	very_large	2015	Newry	90	39	22	Very_High_fragmentation	1.145	VeryLargeArea	0.0495	8.259	Very High	16.716	1	3	72	18.18764743	Very High	1	bTBPos	pair_153
2516	Dairy	324	very_large	2015	Newry	46	21	14	Very_High_fragmentation	0.499	LargeArea	0.0213	1.334	Medium	3.169	0	0	15	1.737096018	Medium	0	bTBNeg	pair_153
5570	Dairy	110	very_large	2015	Newry	37	10	5	Medium_fragmentation	0.368	LargeArea	0.0512	0.632	Medium	0.965	1	1	18	2.511723008	Medium	1	bTBPos	pair_154
1342	Dairy	107	very_large	2015	Newry	21	6	5	Medium_fragmentation	0.4	LargeArea	0.1053	1.069	Medium	23.661	0	0	20	6.350849278	Very High	0	bTBNeg	pair_154
1373	Finisher	121	very_large	2015	Newry	24	5	2	Little_fragmentation	0.28	MediumArea	0.0617	0.638	Medium	0.638	1	1	10	2.611870546	Medium	1	bTBPos	pair_155
1288	Finisher	114	very_large	2015	Newry	34	19	12	Very_High_fragmentation	0.486	LargeArea	0.0942	0.771	Medium	5.785	1	3	48	12.62508943	Very High	0	bTBNeg	pair_155
1477	Other	269	very_large	2015	Newry	83	23	10	High_fragmentation	1.47	VeryLargeArea	0.0763	2.479	High	8.319	1	5	76	18.25877549	Very High	1	bTBPos	pair_156
1432	Other	261	very_large	2015	Newry	53	14	6	Medium_fragmentation	1.135	VeryLargeArea	0.0906	2.124	High	4.964	1	3	33	8.482761314	Very High	0	bTBNeg	pair_156
1443	Breeder	94	very_large	2015	Newry	34	9	6	Medium_fragmentation	0.278	MediumArea	0.0386	0.695	Medium	2.344	1	4	30	5.459199886	Very High	1	bTBPos	pair_157
1292	Breeder	89	very_large	2015	Newry	25	6	1	Not_fragmented	0.337	LargeArea	0.0421	0	Low	0	1	3	17	3.89812489	High	0	bTBNeg	pair_157
1356	Breeder	12	small	2015	Newry	37	6	3	Little_fragmentation	0.143	SmallArea	0.0328	0.712	Medium	1.272	0	0	4	0.489478495	Low	1	bTBPos	pair_158
1547	Breeder	12	small	2015	Newry	34	10	7	Medium_fragmentation	0.216	MediumArea	0.0127	1.266	Medium	2.318	1	1	21	3.81718521	High	0	bTBNeg	pair_158
1348	Other	120	very_large	2015	Newry	39	7	3	Little_fragmentation	0.442	LargeArea	0.0353	2.189	High	2.732	1	5	20	6.989893585	Very High	1	bTBPos	pair_159
1393	Other	110	very_large	2015	Newry	27	5	3	Little_fragmentation	0.645	VeryLargeArea	0.125	2.244	High	2.609	0	0	9	3.014411214	High	0	bTBNeg	pair_159
1515	Dairy	640	very_large	2015	Newry	66	18	11	Very_High_fragmentation	1.483	VeryLargeArea	0.0766	1.93	High	5.601	1	2	32	8.808096745	Very High	1	bTBPos	pair_160
1764	Dairy	82	very_large	2015	Newry	36	8	6	Medium_fragmentation	0.628	VeryLargeArea	0.0453	4.283	Very High	8.039	1	7	28	7.502597709	Very High	0	bTBNeg	pair_160
1385	Other	60	large	2015	Newry	88	19	12	Very_High_fragmentation	0.456	LargeArea	0.0276	1.21	Medium	5.465	1	3	33	4.873154546	High	1	bTBPos	pair_161
1347	Other	67	large	2015	Newry	38	10	7	Medium_fragmentation	0.371	LargeArea	0.0412	0.91	Medium	1.773	1	4	27	4.830198674	High	0	bTBNeg	pair_161
1359	Breeder	127	very_large	2015	Newry	66	12	7	Medium_fragmentation	0.904	VeryLargeArea	0.0831	1.69	High	3.408	1	2	57	11.79982627	Very High	1	bTBPos	pair_162
1435	Breeder	128	very_large	2015	Newry	88	14	6	Medium_fragmentation	0.414	LargeArea	0.0127	1.099	Medium	2.399	0	0	28	5.930835709	Very High	0	bTBNeg	pair_162
1335	Other	57	large	2015	Newry	36	13	4	Little_fragmentation	0.344	LargeArea	0.0359	3.081	Very High	5.986	1	3	19	3.887255467	High	1	bTBPos	pair_163
1519	Other	49	medium	2015	Newry	14	3	1	Not_fragmented	0.204	MediumArea	0.0298	0	Low	0	0	0	4	0.893261424	Low	0	bTBNeg	pair_163
1573	Finisher	2	small	2015	Armagh	10	5	3	Little_fragmentation	0.151	SmallArea	0.036	0.379	Low	0.526	1	2	6	1.622454495	Medium	1	bTBPos	pair_164
5486	Finisher	1	small	2015	Armagh	14	3	1	Not_fragmented	0.109	SmallArea	0.0162	0	Low	0	0	0	0	0	Low	0	bTBNeg	pair_164
1574	Dairy	65	large	2015	Armagh	16	1	1	Not_fragmented	0.146	SmallArea	0.0291	0	Low	0	1	1	2	0.470594747	Low	1	bTBPos	pair_165
898	Dairy	57	large	2015	Armagh	30	8	4	Little_fragmentation	0.208	MediumArea	0.0297	4.692	Very High	9.36	1	1	33	4.928477731	High	0	bTBNeg	pair_165
1563	Finisher	41	medium	2015	Armagh	27	2	1	Not_fragmented	0.238	MediumArea	0.0205	0	Low	0	0	0	17	5.003962364	Very High	1	bTBPos	pair_166
1132	Finisher	46	medium	2015	Armagh	14	3	2	Little_fragmentation	0.244	MediumArea	0.0391	0.737	Medium	0.737	0	0	10	3.093915994	High	0	bTBNeg	pair_166
1555	Finisher	193	very_large	2015	Armagh	25	8	4	Little_fragmentation	0.487	LargeArea	0.0808	1.328	Medium	2.543	1	4	17	4.688551669	High	1	bTBPos	pair_167
1072	Finisher	558	very_large	2015	Armagh	62	17	10	High_fragmentation	0.763	VeryLargeArea	0.0621	2.837	High	7.771	0	0	46	8.267448748	Very High	0	bTBNeg	pair_167
1557	Breeder	22	medium	2015	Armagh	9	5	3	Little_fragmentation	0.122	SmallArea	0.0238	4.151	Very High	4.306	1	1	4	0.949853445	Low	1	bTBPos	pair_168
1166	Breeder	27	medium	2015	Armagh	15	3	2	Little_fragmentation	0.179	MediumArea	0.0319	5.51	Very High	5.51	0	0	6	1.84802863	Medium	0	bTBNeg	pair_168
1560	Other	38	medium	2015	Armagh	15	6	3	Little_fragmentation	0.185	MediumArea	0.0242	0.555	Medium	0.558	1	1	7	1.478028731	Medium	1	bTBPos	pair_169
1260	Other	30	medium	2015	Armagh	12	5	4	Little_fragmentation	0.239	MediumArea	0.0625	0.543	Medium	0.79	1	1	7	2.363493742	Medium	0	bTBNeg	pair_169
1583	Dairy	397	very_large	2015	Armagh	29	11	6	Medium_fragmentation	0.588	LargeArea	0.056	0.937	Medium	11.496	1	1	20	3.697870521	High	1	bTBPos	pair_170
1909	Dairy	339	very_large	2015	Armagh	41	15	10	High_fragmentation	1.065	VeryLargeArea	0.1116	1.415	High	6.6	0	0	21	6.514826672	Very High	0	bTBNeg	pair_170
1680	Dairy	686	very_large	2015	Newry	123	34	19	Very_High_fragmentation	2.725	VeryLargeArea	0.1344	4.591	Very High	12.801	1	2	33	8.481779844	Very High	1	bTBPos	pair_171
1764	Dairy	82	very_large	2015	Newry	36	8	6	Medium_fragmentation	0.628	VeryLargeArea	0.0453	4.283	Very High	8.039	1	7	28	7.502597709	Very High	0	bTBNeg	pair_171
1613	Dairy	427	very_large	2015	Newry	76	17	11	Very_High_fragmentation	1.079	VeryLargeArea	0.0566	5.846	Very High	14.834	1	4	31	8.058374087	Very High	1	bTBPos	pair_172
2490	Dairy	432	very_large	2015	Newry	63	16	11	Very_High_fragmentation	0.931	VeryLargeArea	0.0493	1.672	High	35.388	0	0	24	3.479128724	High	0	bTBNeg	pair_172
1626	Other	152	very_large	2015	Newry	33	7	5	Medium_fragmentation	0.727	VeryLargeArea	0.0383	1.037	Medium	1.802	1	3	5	1.140886875	Low	1	bTBPos	pair_173
1326	Other	153	very_large	2015	Newry	121	35	24	Very_High_fragmentation	1.338	VeryLargeArea	0.0381	6.799	Very High	25.259	1	7	98	19.4630507	Very High	0	bTBNeg	pair_173
1804	Dairy	372	very_large	2015	Newry	67	17	9	High_fragmentation	1.062	VeryLargeArea	0.037	3.128	Very High	12.615	1	5	40	7.750343938	Very High	1	bTBPos	pair_174
1819	Dairy	374	very_large	2015	Newry	46	17	13	Very_High_fragmentation	0.878	VeryLargeArea	0.0493	2.345	High	7.59	1	2	42	11.98992083	Very High	0	bTBNeg	pair_174
1672	Dairy	168.5	very_large	2015	Newry	45	11	5	Medium_fragmentation	0.544	LargeArea	0.0287	3.728	Very High	7.361	1	3	18	3.752268245	High	1	bTBPos	pair_175
1409	Dairy	170	very_large	2015	Newry	44	20	9	High_fragmentation	0.659	VeryLargeArea	0.062	1.619	High	5.353	1	6	35	9.57165594	Very High	0	bTBNeg	pair_175
1687	Other	28	medium	2015	Newry	15	5	5	Medium_fragmentation	0.19	MediumArea	0.0251	1.52	High	2.47	1	4	9	1.693937017	Medium	1	bTBPos	pair_176
1330	Other	22	medium	2015	Newry	15	7	5	Medium_fragmentation	0.087	SmallArea	0.0148	0.426	Low	0.893	0	0	5	1.177782816	Low	0	bTBNeg	pair_176
1618	Dairy	229	very_large	2015	Newry	66	7	4	Little_fragmentation	0.642	VeryLargeArea	0.0407	5.781	Very High	11.12	1	3	32	9.721493457	Very High	1	bTBPos	pair_177
2503	Dairy	224	very_large	2015	Newry	50	18	10	High_fragmentation	0.635	VeryLargeArea	0.0479	0.807	Medium	2.857	0	0	13	0.715174204	Low	0	bTBNeg	pair_177
1663	Other	36	medium	2015	Newry	16	5	3	Little_fragmentation	0.214	MediumArea	0.0218	0.738	Medium	0.977	1	4	18	3.593581004	High	1	bTBPos	pair_178
1414	Other	29	medium	2015	Newry	25	8	3	Little_fragmentation	0.295	MediumArea	0.0302	0.528	Medium	0.617	1	1	7	2.073380819	Medium	0	bTBNeg	pair_178
1677	Dairy	108	very_large	2015	Newry	26	8	5	Medium_fragmentation	0.499	LargeArea	0.0455	0.771	Medium	1.505	1	6	21	6.104068581	Very High	1	bTBPos	pair_179
1342	Dairy	107	very_large	2015	Newry	21	6	5	Medium_fragmentation	0.4	LargeArea	0.1053	1.069	Medium	23.661	0	0	20	6.350849278	Very High	0	bTBNeg	pair_179
1669	Dairy	270	very_large	2015	Newry	63	10	5	Medium_fragmentation	0.857	VeryLargeArea	0.0467	6.954	Very High	12.631	1	3	26	7.088781847	Very High	1	bTBPos	pair_180
1397	Dairy	260	very_large	2015	Newry	39	10	7	Medium_fragmentation	0.692	VeryLargeArea	0.0583	1.792	High	5.455	1	2	23	5.491932074	Very High	0	bTBNeg	pair_180
1803	Dairy	194	very_large	2015	Newry	74	14	6	Medium_fragmentation	0.872	VeryLargeArea	0.042	2.063	High	15.415	1	2	25	5.807952428	Very High	1	bTBPos	pair_181
1315	Dairy	196	very_large	2015	Newry	86	25	15	Very_High_fragmentation	0.582	LargeArea	0.0291	2.341	High	9.49	1	2	43	11.06003764	Very High	0	bTBNeg	pair_181
1832	Dairy	226.5	very_large	2015	Newry	75	8	3	Little_fragmentation	0.759	VeryLargeArea	0.0233	9.085	Very High	10.579	1	3	22	6.873285327	Very High	1	bTBPos	pair_182
2503	Dairy	224	very_large	2015	Newry	50	18	10	High_fragmentation	0.635	VeryLargeArea	0.0479	0.807	Medium	2.857	0	0	13	0.715174204	Low	0	bTBNeg	pair_182
1654	Dairy	508	very_large	2015	Newry	59	20	9	High_fragmentation	1.364	VeryLargeArea	0.074	1.579	High	3.601	1	8	49	8.913307659	Very High	1	bTBPos	pair_183
1621	Dairy	514	very_large	2015	Newry	74	26	16	Very_High_fragmentation	1.637	VeryLargeArea	0.0957	2.77	High	7.695	1	5	51	8.758126034	Very High	0	bTBNeg	pair_183
1655	Finisher	26.5	medium	2015	Newtownards	19	10	5	Medium_fragmentation	0.203	MediumArea	0.0262	0.382	Low	0.741	1	1	9	2.449521402	Medium	1	bTBPos	pair_184
2431	Finisher	20	medium	2015	Newtownards	12	3	3	Little_fragmentation	0.128	SmallArea	0.017	0.521	Low	0.66	0	0	4	0.801781447	Low	0	bTBNeg	pair_184
1690	Finisher	104	very_large	2015	Newry	12	5	4	Little_fragmentation	0.176	MediumArea	0.0273	1.078	Medium	2.088	1	3	13	2.647144059	Medium	1	bTBPos	pair_185
1288	Finisher	114	very_large	2015	Newry	34	19	12	Very_High_fragmentation	0.486	LargeArea	0.0942	0.771	Medium	5.785	1	3	48	12.62508943	Very High	0	bTBNeg	pair_185
1658	Finisher	117	very_large	2015	Newry	27	7	6	Medium_fragmentation	0.469	LargeArea	0.0325	7.773	Very High	11.931	0	0	18	1.157430463	Low	1	bTBPos	pair_186
1288	Finisher	114	very_large	2015	Newry	34	19	12	Very_High_fragmentation	0.486	LargeArea	0.0942	0.771	Medium	5.785	1	3	48	12.62508943	Very High	0	bTBNeg	pair_186
1670	Other	92	very_large	2015	Newry	20	5	3	Little_fragmentation	0.502	LargeArea	0.0792	0.625	Medium	1.245	1	2	7	2.779271239	Medium	1	bTBPos	pair_187
1481	Other	85	very_large	2015	Newry	40	8	3	Little_fragmentation	0.462	LargeArea	0.0354	1.739	High	1.852	0	0	26	5.539388249	Very High	0	bTBNeg	pair_187
1616	Other	91	very_large	2015	Newry	35	8	2	Little_fragmentation	0.441	LargeArea	0.0395	0.581	Medium	0.581	1	2	13	2.722384465	Medium	1	bTBPos	pair_188
1481	Other	85	very_large	2015	Newry	40	8	3	Little_fragmentation	0.462	LargeArea	0.0354	1.739	High	1.852	0	0	26	5.539388249	Very High	0	bTBNeg	pair_188
1601	Dairy	180.5	very_large	2015	Newry	36	7	4	Little_fragmentation	0.365	LargeArea	0.0364	1.404	High	2.287	1	3	27	5.840411679	Very High	1	bTBPos	pair_189
2570	Dairy	176	very_large	2015	Newry	36	13	10	High_fragmentation	0.478	LargeArea	0.0298	3.19	Very High	14.203	1	2	34	5.185722825	Very High	0	bTBNeg	pair_189
1878	Dairy	134	very_large	2015	Newry	48	10	2	Little_fragmentation	0.491	LargeArea	0.027	1.54	High	1.54	1	3	19	5.942447652	Very High	1	bTBPos	pair_190
1316	Dairy	140	very_large	2015	Newry	45	7	3	Little_fragmentation	0.641	VeryLargeArea	0.0473	2.095	High	2.465	1	1	18	5.924914446	Very High	0	bTBNeg	pair_190
1752	Finisher	113	very_large	2015	Newry	26	12	10	High_fragmentation	0.45	LargeArea	0.0443	1.852	High	4.214	1	3	35	8.541772857	Very High	1	bTBPos	pair_191
1288	Finisher	114	very_large	2015	Newry	34	19	12	Very_High_fragmentation	0.486	LargeArea	0.0942	0.771	Medium	5.785	1	3	48	12.62508943	Very High	0	bTBNeg	pair_191
1763	Other	63	large	2015	Newry	58	9	6	Medium_fragmentation	0.518	LargeArea	0.06	3.721	Very High	5.03	1	5	23	4.472357052	High	1	bTBPos	pair_192
1347	Other	67	large	2015	Newry	38	10	7	Medium_fragmentation	0.371	LargeArea	0.0412	0.91	Medium	1.773	1	4	27	4.830198674	High	0	bTBNeg	pair_192
1629	Dairy	151	very_large	2015	Newry	42	12	6	Medium_fragmentation	0.54	LargeArea	0.0346	5.222	Very High	6.106	1	5	23	6.178796038	Very High	1	bTBPos	pair_193
1372	Dairy	146	very_large	2015	Newry	33	7	5	Medium_fragmentation	0.747	VeryLargeArea	0.0637	1.882	High	3.045	1	1	19	6.204176191	Very High	0	bTBNeg	pair_193
1782	Other	18	medium	2015	Newry	42	12	6	Medium_fragmentation	0.54	LargeArea	0.0346	5.222	Very High	6.106	1	5	23	6.178796038	Very High	1	bTBPos	pair_194
2597	Other	12	small	2015	Newry	2	2	1	Not_fragmented	0.032	SmallArea	0.0279	0	Low	0	0	0	2	0.105330212	Low	0	bTBNeg	pair_194
1594	Finisher	16	medium	2015	Newry	9	3	3	Little_fragmentation	0.111	SmallArea	0.0185	0.655	Medium	0.826	1	3	12	2.627941451	Medium	1	bTBPos	pair_195
1304	Finisher	25	medium	2015	Newry	13	3	2	Little_fragmentation	0.195	MediumArea	0.0339	0.301	Low	0.301	1	1	11	2.667355086	Medium	0	bTBNeg	pair_195
1727	Other	64	large	2015	Newry	42	5	2	Little_fragmentation	0.605	VeryLargeArea	0.1255	5.047	Very High	5.047	1	4	21	5.576488958	Very High	1	bTBPos	pair_196
1347	Other	67	large	2015	Newry	38	10	7	Medium_fragmentation	0.371	LargeArea	0.0412	0.91	Medium	1.773	1	4	27	4.830198674	High	0	bTBNeg	pair_196
1805	Dairy	50	medium	2015	Newry	33	8	3	Little_fragmentation	0.261	MediumArea	0.0166	0.706	Medium	0.706	1	2	19	4.50180604	High	1	bTBPos	pair_197
1678	Dairy	45	medium	2015	Newry	18	7	2	Little_fragmentation	0.345	LargeArea	0.0605	0.819	Medium	0.819	1	1	9	2.846926238	High	0	bTBNeg	pair_197
1870	Other	35	medium	2015	Newry	24	8	4	Little_fragmentation	0.202	MediumArea	0.0223	1.574	High	2.964	1	4	20	3.172363717	High	1	bTBPos	pair_198
1414	Other	29	medium	2015	Newry	25	8	3	Little_fragmentation	0.295	MediumArea	0.0302	0.528	Medium	0.617	1	1	7	2.073380819	Medium	0	bTBNeg	pair_198
1830	Dairy	170	very_large	2015	Newry	38	11	8	High_fragmentation	0.504	LargeArea	0.0308	2.247	High	6.33	1	3	27	5.689395559	Very High	1	bTBPos	pair_199
1409	Dairy	170	very_large	2015	Newry	44	20	9	High_fragmentation	0.659	VeryLargeArea	0.062	1.619	High	5.353	1	6	35	9.57165594	Very High	0	bTBNeg	pair_199
1734	Dairy	134	very_large	2015	Newry	32	8	5	Medium_fragmentation	0.497	LargeArea	0.0454	1.643	High	3.789	1	3	12	2.909002842	High	1	bTBPos	pair_200
1316	Dairy	140	very_large	2015	Newry	45	7	3	Little_fragmentation	0.641	VeryLargeArea	0.0473	2.095	High	2.465	1	1	18	5.924914446	Very High	0	bTBNeg	pair_200
1635	Dairy	110	very_large	2015	Newry	33	9	4	Little_fragmentation	0.416	LargeArea	0.0282	0.693	Medium	1.128	1	6	19	3.992459775	High	1	bTBPos	pair_201
1342	Dairy	107	very_large	2015	Newry	21	6	5	Medium_fragmentation	0.4	LargeArea	0.1053	1.069	Medium	23.661	0	0	20	6.350849278	Very High	0	bTBNeg	pair_201
1674	Other	52	large	2015	Newry	20	7	3	Little_fragmentation	0.305	MediumArea	0.0446	7.127	Very High	7.569	1	1	10	2.414215765	Medium	1	bTBPos	pair_202
1519	Other	49	medium	2015	Newry	14	3	1	Not_fragmented	0.204	MediumArea	0.0298	0	Low	0	0	0	4	0.893261424	Low	0	bTBNeg	pair_202
1609	Finisher	246	very_large	2015	Newry	29	11	9	High_fragmentation	0.754	VeryLargeArea	0.0954	7.692	Very High	17.909	1	2	42	9.21440224	Very High	1	bTBPos	pair_203
2543	Finisher	240	very_large	2015	Newry	58	11	4	Little_fragmentation	0.873	VeryLargeArea	0.0622	2.235	High	2.922	1	1	26	6.756724862	Very High	0	bTBNeg	pair_203
1854	Breeder	56	large	2015	Newry	45	10	7	Medium_fragmentation	0.418	LargeArea	0.0453	0.914	Medium	1.661	1	2	8	1.602869785	Medium	1	bTBPos	pair_204
1390	Breeder	54	large	2015	Newry	15	6	2	Little_fragmentation	0.167	MediumArea	0.0241	0.392	Low	0.392	0	0	8	2.127333162	Medium	0	bTBNeg	pair_204
1617	Finisher	61	large	2015	Newry	54	14	9	High_fragmentation	0.513	LargeArea	0.0249	1.509	High	3.587	1	1	29	6.94591436	Very High	1	bTBPos	pair_205
1354	Finisher	64	large	2015	Newry	34	17	11	Very_High_fragmentation	0.345	LargeArea	0.0345	0.775	Medium	1.882	0	0	15	4.502968324	High	0	bTBNeg	pair_205
1788	Finisher	54	large	2015	Newry	85	15	10	High_fragmentation	1.074	VeryLargeArea	0.0354	3.147	Very High	7.137	1	3	40	7.695405842	Very High	1	bTBPos	pair_206
1354	Finisher	64	large	2015	Newry	34	17	11	Very_High_fragmentation	0.345	LargeArea	0.0345	0.775	Medium	1.882	0	0	15	4.502968324	High	0	bTBNeg	pair_206
2421	Finisher	35	medium	2015	Newtownards	14	2	1	Not_fragmented	0.164	MediumArea	0.0306	0	Low	0	1	1	4	1.048027656	Low	1	bTBPos	pair_207
5542	Finisher	40	medium	2015	Newtownards	35	9	5	Medium_fragmentation	0.559	LargeArea	0.0385	1.481	High	3.58	1	1	17	3.854865318	High	0	bTBNeg	pair_207
1671	Dairy	493	very_large	2015	Newry	78	12	8	High_fragmentation	1.09	VeryLargeArea	0.0346	2.273	High	6.765	1	5	24	6.123457824	Very High	1	bTBPos	pair_208
1391	Dairy	493.5	very_large	2015	Newry	66	16	7	Medium_fragmentation	1.53	VeryLargeArea	0.1114	3.937	Very High	7.375	1	3	38	11.12941755	Very High	0	bTBNeg	pair_208
1608	Breeder	58	large	2015	Newry	24	9	5	Medium_fragmentation	0.312	MediumArea	0.0296	1.698	High	2.927	1	3	11	2.770381105	Medium	1	bTBPos	pair_209
1522	Breeder	67	large	2015	Newry	42	16	11	Very_High_fragmentation	0.434	LargeArea	0.01	1.11	Medium	2.793	1	3	41	7.338460179	Very High	0	bTBNeg	pair_209
1821	Finisher	35	medium	2015	Newry	27	8	6	Medium_fragmentation	0.135	SmallArea	0.0136	0.878	Medium	6.85	1	2	15	3.53095223	High	1	bTBPos	pair_210
1304	Finisher	25	medium	2015	Newry	13	3	2	Little_fragmentation	0.195	MediumArea	0.0339	0.301	Low	0.301	1	1	11	2.667355086	Medium	0	bTBNeg	pair_210
5638	Dairy	342	very_large	2015	Newry	57	14	8	High_fragmentation	0.846	VeryLargeArea	0.0868	4.721	Very High	12.535	1	3	28	8.759635426	Very High	1	bTBPos	pair_211
2527	Dairy	348	very_large	2015	Newry	47	28	19	Very_High_fragmentation	1.203	VeryLargeArea	0.0916	4.172	Very High	45.717	1	2	15	0.863668169	Low	0	bTBNeg	pair_211
1702	Breeder	38.5	medium	2015	Newry	50	13	4	Little_fragmentation	0.377	LargeArea	0.0209	3.329	Very High	6.252	1	1	27	5.025182952	Very High	1	bTBPos	pair_212
1539	Breeder	31	medium	2015	Newry	17	5	2	Little_fragmentation	0.162	SmallArea	0.0208	0.715	Medium	0.715	0	0	6	1.722152493	Medium	0	bTBNeg	pair_212
1706	Other	72.5	large	2015	Newry	23	6	4	Little_fragmentation	0.266	MediumArea	0.0191	0.877	Medium	1.073	1	2	23	4.421769943	High	1	bTBPos	pair_213
1347	Other	67	large	2015	Newry	38	10	7	Medium_fragmentation	0.371	LargeArea	0.0412	0.91	Medium	1.773	1	4	27	4.830198674	High	0	bTBNeg	pair_213
2390	Other	46	medium	2015	Newtownards	14	6	2	Little_fragmentation	0.235	MediumArea	0.0519	6.177	Very High	6.177	1	2	12	2.822347315	Medium	1	bTBPos	pair_214
2313	Other	44	medium	2015	Newtownards	27	5	1	Not_fragmented	0.293	MediumArea	0.0334	0	Low	0	0	0	8	1.716279614	Medium	0	bTBNeg	pair_214
1732	Breeder	31	medium	2015	Newry	13	5	4	Little_fragmentation	0.127	SmallArea	0.0279	1.18	Medium	1.414	0	0	2	0.189560533	Low	1	bTBPos	pair_215
1539	Breeder	31	medium	2015	Newry	17	5	2	Little_fragmentation	0.162	SmallArea	0.0208	0.715	Medium	0.715	0	0	6	1.722152493	Medium	0	bTBNeg	pair_215
1744	Dairy	115	very_large	2015	Newry	15	3	3	Little_fragmentation	0.206	MediumArea	0.0191	6.553	Very High	7.712	1	1	7	0.989257768	Low	1	bTBPos	pair_216
1342	Dairy	107	very_large	2015	Newry	21	6	5	Medium_fragmentation	0.4	LargeArea	0.1053	1.069	Medium	23.661	0	0	20	6.350849278	Very High	0	bTBNeg	pair_216
1762	Dairy	261	very_large	2015	Newry	38	14	7	Medium_fragmentation	0.706	VeryLargeArea	0.0376	1.376	Medium	2.361	1	1	34	8.2612671	Very High	1	bTBPos	pair_217
1397	Dairy	260	very_large	2015	Newry	39	10	7	Medium_fragmentation	0.692	VeryLargeArea	0.0583	1.792	High	5.455	1	2	23	5.491932074	Very High	0	bTBNeg	pair_217
1919	Finisher	49	medium	2015	Newtownards	15	5	5	Medium_fragmentation	0.293	MediumArea	0.0496	1.047	Medium	2.143	0	0	6	0.758449724	Low	1	bTBPos	pair_218
5542	Finisher	40	medium	2015	Newtownards	35	9	5	Medium_fragmentation	0.559	LargeArea	0.0385	1.481	High	3.58	1	1	17	3.854865318	High	0	bTBNeg	pair_218
1921	Dairy	499	very_large	2015	Newtownards	49	10	3	Little_fragmentation	1.644	VeryLargeArea	0.1224	1.118	Medium	1.629	1	1	15	4.54092238	High	1	bTBPos	pair_219
1997	Dairy	499	very_large	2015	Newtownards	58	17	9	High_fragmentation	1.221	VeryLargeArea	0.0479	2.509	High	5.216	1	3	15	1.454229905	Low	0	bTBNeg	pair_219
1923	Dairy	192	very_large	2015	Newtownards	22	2	1	Not_fragmented	0.639	VeryLargeArea	0.0835	0	Low	0	1	1	8	3.254494937	High	1	bTBPos	pair_220
5343	Dairy	197	very_large	2015	Newtownards	8	3	1	Not_fragmented	0.136	SmallArea	0.0245	0	Low	0	0	0	10	0	Low	0	bTBNeg	pair_220
2078	Other	177	very_large	2015	Newtownards	42	8	4	Little_fragmentation	0.902	VeryLargeArea	0.0575	2.995	High	5.731	1	1	38	10.23226403	Very High	1	bTBPos	pair_221
1924	Other	169	very_large	2015	Newtownards	70	15	6	Medium_fragmentation	0.992	VeryLargeArea	0.0399	1.872	High	3.03	1	1	36	9.664009548	Very High	0	bTBNeg	pair_221
2105	Other	115	very_large	2015	Newtownards	29	5	3	Little_fragmentation	0.544	LargeArea	0.0622	2.609	High	3.503	1	3	15	3.465851002	High	1	bTBPos	pair_222
2293	Other	111	very_large	2015	Newtownards	46	8	3	Little_fragmentation	0.818	VeryLargeArea	0.043	1.139	Medium	1.298	1	1	22	3.449974042	High	0	bTBNeg	pair_222
2089	Other	115	very_large	2015	Newtownards	41	7	2	Little_fragmentation	0.475	LargeArea	0.0267	0.734	Medium	0.734	1	1	2	0.039293839	Low	1	bTBPos	pair_223
2293	Other	111	very_large	2015	Newtownards	46	8	3	Little_fragmentation	0.818	VeryLargeArea	0.043	1.139	Medium	1.298	1	1	22	3.449974042	High	0	bTBNeg	pair_223
2084	Other	91	very_large	2015	Newtownards	28	13	10	High_fragmentation	0.357	LargeArea	0.031	3.722	Very High	7.643	1	3	16	4.036827536	High	1	bTBPos	pair_224
2277	Other	91	very_large	2015	Newtownards	36	13	5	Medium_fragmentation	0.911	VeryLargeArea	0.0532	1.239	Medium	2.314	1	5	22	5.282977935	Very High	0	bTBNeg	pair_224
2048	Breeder	46	medium	2015	Newtownards	22	3	1	Not_fragmented	0.318	LargeArea	0.0261	0	Low	0	1	4	8	2.319676742	Medium	1	bTBPos	pair_225
2170	Breeder	54	large	2015	Newtownards	35	5	2	Little_fragmentation	0.567	LargeArea	0.0774	1.246	Medium	1.246	0	0	0	0	Low	0	bTBNeg	pair_225
2098	Finisher	141	very_large	2015	Newtownards	16	5	2	Little_fragmentation	0.601	VeryLargeArea	0.0754	1.883	High	1.883	1	2	14	3.470852857	High	1	bTBPos	pair_226
5200	Finisher	145	very_large	2015	Newtownards	33	9	7	Medium_fragmentation	0.811	VeryLargeArea	0.123	3.248	Very High	6.659	1	1	19	4.711026533	High	0	bTBNeg	pair_226
2093	Breeder	83	very_large	2015	Newtownards	46	8	5	Medium_fragmentation	0.7	VeryLargeArea	0.047	3.073	Very High	6.565	1	3	3	0.486005987	Low	1	bTBPos	pair_227
2213	Breeder	73	large	2015	Newtownards	18	7	5	Medium_fragmentation	0.124	SmallArea	0.0137	4.937	Very High	5.686	0	0	5	0.557957597	Low	0	bTBNeg	pair_227
2300	Other	388.5	very_large	2015	Newtownards	91	27	9	High_fragmentation	2.631	VeryLargeArea	0.0741	1.851	High	4.436	1	1	23	3.107106756	High	1	bTBPos	pair_228
2264	Other	382	very_large	2015	Newtownards	148	26	13	Very_High_fragmentation	1.704	VeryLargeArea	0.0559	2.497	High	12.816	1	1	39	7.989178868	Very High	0	bTBNeg	pair_228
2259	Other	34	medium	2015	Newtownards	31	10	6	Medium_fragmentation	0.233	MediumArea	0.0194	1.509	High	3.138	1	2	11	2.172260873	Medium	1	bTBPos	pair_229
2313	Other	44	medium	2015	Newtownards	27	5	1	Not_fragmented	0.293	MediumArea	0.0334	0	Low	0	0	0	8	1.716279614	Medium	0	bTBNeg	pair_229
2298	Finisher	85.5	very_large	2015	Newtownards	25	7	4	Little_fragmentation	0.37	LargeArea	0.046	0.897	Medium	1.253	1	3	20	5.276596899	Very High	1	bTBPos	pair_230
2289	Finisher	78	very_large	2015	Newtownards	28	8	2	Little_fragmentation	0.438	LargeArea	0.0402	1.146	Medium	1.146	1	2	12	2.356781588	Medium	0	bTBNeg	pair_230
2099	Other	133	very_large	2015	Newtownards	65	14	8	High_fragmentation	0.84	VeryLargeArea	0.0447	3.289	Very High	5.862	1	3	18	2.15629355	Medium	1	bTBPos	pair_231
1983	Other	131	very_large	2015	Newtownards	31	6	3	Little_fragmentation	0.56	LargeArea	0.0315	6.639	Very High	7.206	0	0	4	1.422485438	Low	0	bTBNeg	pair_231
2214	Dairy	489	very_large	2015	Newtownards	94	19	7	Medium_fragmentation	1.256	VeryLargeArea	0.0458	4.657	Very High	11.575	1	1	27	6.373400827	Very High	1	bTBPos	pair_232
1997	Dairy	499	very_large	2015	Newtownards	58	17	9	High_fragmentation	1.221	VeryLargeArea	0.0479	2.509	High	5.216	1	3	15	1.454229905	Low	0	bTBNeg	pair_232
2070	Dairy	54.5	large	2015	Newtownards	33	5	2	Little_fragmentation	0.293	MediumArea	0.0235	0.766	Medium	0.766	1	4	11	1.822324434	Medium	1	bTBPos	pair_233
2111	Dairy	50	medium	2015	Newtownards	24	2	2	Little_fragmentation	0.298	MediumArea	0.0261	2.805	High	2.805	1	1	17	3.952927306	High	0	bTBNeg	pair_233
2041	Finisher	191	very_large	2015	Newtownards	61	10	3	Little_fragmentation	1.008	VeryLargeArea	0.0549	3.415	Very High	4.768	1	2	12	1.623434785	Medium	1	bTBPos	pair_234
2003	Finisher	192	very_large	2015	Newtownards	103	39	20	Very_High_fragmentation	1.713	VeryLargeArea	0.0468	3.078	Very High	9.321	1	2	28	2.873859969	High	0	bTBNeg	pair_234
2174	Other	47	medium	2015	Newtownards	27	5	2	Little_fragmentation	0.246	MediumArea	0.018	0.492	Low	0.492	1	1	8	0.630480418	Low	1	bTBPos	pair_235
2313	Other	44	medium	2015	Newtownards	27	5	1	Not_fragmented	0.293	MediumArea	0.0334	0	Low	0	0	0	8	1.716279614	Medium	0	bTBNeg	pair_235
2266	Other	16	medium	2015	Newtownards	14	7	3	Little_fragmentation	0.206	MediumArea	0.0345	6.193	Very High	10.064	0	0	4	1.090899735	Low	1	bTBPos	pair_236
2384	Other	14	small	2015	Newtownards	9	2	1	Not_fragmented	0.077	SmallArea	0.0237	0	Low	0	0	0	8	1.288803524	Low	0	bTBNeg	pair_236
2202	Other	221	very_large	2015	Newtownards	58	14	6	Medium_fragmentation	1.083	VeryLargeArea	0.0478	1.766	High	3.71	1	3	28	6.907915901	Very High	1	bTBPos	pair_237
2428	Other	230	very_large	2015	Newtownards	52	8	4	Little_fragmentation	0.891	VeryLargeArea	0.0677	2.284	High	4.012	1	1	17	4.99989232	Very High	0	bTBNeg	pair_237
2123	Dairy	105	very_large	2015	Newtownards	36	10	7	Medium_fragmentation	0.509	LargeArea	0.0467	1.958	High	5.201	1	2	30	4.686803606	High	1	bTBPos	pair_238
2449	Dairy	108.5	very_large	2015	Newtownards	52	10	6	Medium_fragmentation	0.735	VeryLargeArea	0.0394	1.784	High	3.352	1	3	33	7.311642469	Very High	0	bTBNeg	pair_238
2316	Other	157	very_large	2015	Newtownards	32	8	1	Not_fragmented	0.642	VeryLargeArea	0.082	0	Low	0	1	4	16	3.249816715	High	1	bTBPos	pair_239
2141	Other	156	very_large	2015	Newtownards	32	15	8	High_fragmentation	0.496	LargeArea	0.034	2.253	High	4.938	1	5	57	9.624554535	Very High	0	bTBNeg	pair_239
2057	Other	62	large	2015	Newtownards	38	6	1	Not_fragmented	0.491	LargeArea	0.0176	0	Low	0	1	2	15	2.033215087	Medium	1	bTBPos	pair_240
1920	Other	59	large	2015	Newtownards	366	74	22	Very_High_fragmentation	14.03	VeryLargeArea	1.6163	35.002	Very High	117.183	1	4	65	14.15842897	Very High	0	bTBNeg	pair_240
2127	Dairy	564	very_large	2015	Newtownards	118	11	4	Little_fragmentation	2.236	VeryLargeArea	0.0459	2.304	High	4.056	1	5	28	7.265601827	Very High	1	bTBPos	pair_241
2220	Dairy	538	very_large	2015	Newtownards	52	15	8	High_fragmentation	1.699	VeryLargeArea	0.1992	5.421	Very High	7.608	1	3	19	2.744991561	Medium	0	bTBNeg	pair_241
2299	Finisher	21	medium	2015	Newtownards	24	7	3	Little_fragmentation	0.369	LargeArea	0.0486	27.818	Very High	28.957	1	1	7	0.470529539	Low	1	bTBPos	pair_242
2431	Finisher	20	medium	2015	Newtownards	12	3	3	Little_fragmentation	0.128	SmallArea	0.017	0.521	Low	0.66	0	0	4	0.801781447	Low	0	bTBNeg	pair_242
2065	Finisher	118	very_large	2015	Newtownards	47	14	10	High_fragmentation	0.765	VeryLargeArea	0.0393	2.53	High	6.131	1	3	40	8.085258253	Very High	1	bTBPos	pair_243
1933	Finisher	116	very_large	2015	Newtownards	18	8	3	Little_fragmentation	0.539	LargeArea	0.069	2.068	High	2.323	0	0	8	0	Low	0	bTBNeg	pair_243
2317	Finisher	84	very_large	2015	Newtownards	33	6	4	Little_fragmentation	0.608	VeryLargeArea	0.0299	1.312	Medium	2.594	1	1	19	4.55498652	High	1	bTBPos	pair_244
2289	Finisher	78	very_large	2015	Newtownards	28	8	2	Little_fragmentation	0.438	LargeArea	0.0402	1.146	Medium	1.146	1	2	12	2.356781588	Medium	0	bTBNeg	pair_244
2079	Finisher	40	medium	2015	Newtownards	24	6	3	Little_fragmentation	0.242	MediumArea	0.0316	1.648	High	1.988	1	3	20	5.026181862	Very High	1	bTBPos	pair_245
5542	Finisher	40	medium	2015	Newtownards	35	9	5	Medium_fragmentation	0.559	LargeArea	0.0385	1.481	High	3.58	1	1	17	3.854865318	High	0	bTBNeg	pair_245
2095	Finisher	142	very_large	2015	Newtownards	47	13	4	Little_fragmentation	0.743	VeryLargeArea	0.0349	0.743	Medium	1.399	1	2	14	2.871944467	High	1	bTBPos	pair_246
5200	Finisher	145	very_large	2015	Newtownards	33	9	7	Medium_fragmentation	0.811	VeryLargeArea	0.123	3.248	Very High	6.659	1	1	19	4.711026533	High	0	bTBNeg	pair_246
2199	Other	71	large	2015	Newtownards	48	12	7	Medium_fragmentation	0.59	LargeArea	0.0336	2.287	High	3.527	1	2	13	2.904976373	High	1	bTBPos	pair_247
2071	Other	65.5	large	2015	Newtownards	24	8	4	Little_fragmentation	0.346	LargeArea	0.0316	9.368	Very High	18.728	1	4	6	0.575902185	Low	0	bTBNeg	pair_247
2054	Finisher	40	medium	2015	Newtownards	21	6	2	Little_fragmentation	0.385	LargeArea	0.0406	0.859	Medium	0.859	1	1	10	3.152961389	High	1	bTBPos	pair_248
5542	Finisher	40	medium	2015	Newtownards	35	9	5	Medium_fragmentation	0.559	LargeArea	0.0385	1.481	High	3.58	1	1	17	3.854865318	High	0	bTBNeg	pair_248
2304	Other	85	very_large	2015	Newtownards	41	7	3	Little_fragmentation	0.478	LargeArea	0.0254	0.83	Medium	1.07	1	1	18	2.11273114	Medium	1	bTBPos	pair_249
2277	Other	91	very_large	2015	Newtownards	36	13	5	Medium_fragmentation	0.911	VeryLargeArea	0.0532	1.239	Medium	2.314	1	5	22	5.282977935	Very High	0	bTBNeg	pair_249
2395	Breeder	20	medium	2015	Newtownards	16	6	2	Little_fragmentation	0.122	SmallArea	0.0164	0.338	Low	0.338	1	4	6	2.024875481	Medium	1	bTBPos	pair_250
2411	Breeder	30	medium	2015	Newtownards	16	5	4	Little_fragmentation	0.301	MediumArea	0.0341	7.423	Very High	13.679	0	0	10	1.637517753	Medium	0	bTBNeg	pair_250
2196	Other	119	very_large	2015	Newtownards	23	9	6	Medium_fragmentation	0.312	MediumArea	0.0222	1.991	High	4.035	1	3	23	4.122566251	High	1	bTBPos	pair_251
2293	Other	111	very_large	2015	Newtownards	46	8	3	Little_fragmentation	0.818	VeryLargeArea	0.043	1.139	Medium	1.298	1	1	22	3.449974042	High	0	bTBNeg	pair_251
5541	Finisher	23.5	medium	2015	Newtownards	27	10	6	Medium_fragmentation	0.777	VeryLargeArea	0.0941	2.499	High	6.766	1	3	14	2.496332552	Medium	1	bTBPos	pair_252
2431	Finisher	20	medium	2015	Newtownards	12	3	3	Little_fragmentation	0.128	SmallArea	0.017	0.521	Low	0.66	0	0	4	0.801781447	Low	0	bTBNeg	pair_252
2177	Breeder	11	small	2015	Newtownards	7	2	1	Not_fragmented	0.128	SmallArea	0.0214	0	Low	0	1	1	4	1.330272165	Low	1	bTBPos	pair_253
5554	Breeder	11	small	2015	Newtownards	18	7	5	Medium_fragmentation	0.124	SmallArea	0.0137	4.937	Very High	5.686	0	0	5	0.570883067	Low	0	bTBNeg	pair_253
2373	Finisher	10	small	2015	Newtownards	9	1	1	Not_fragmented	0.076	SmallArea	0.0127	0	Low	0	1	2	7	1.705878818	Medium	1	bTBPos	pair_254
2431	Finisher	20	medium	2015	Newtownards	12	3	3	Little_fragmentation	0.128	SmallArea	0.017	0.521	Low	0.66	0	0	4	0.801781447	Low	0	bTBNeg	pair_254
2341	Other	68	large	2015	Newtownards	35	7	3	Little_fragmentation	0.259	MediumArea	0.0274	3.32	Very High	3.57	1	2	6	1.287494578	Low	1	bTBPos	pair_255
1920	Other	59	large	2015	Newtownards	366	74	22	Very_High_fragmentation	14.03	VeryLargeArea	1.6163	35.002	Very High	117.183	1	4	65	14.15842897	Very High	0	bTBNeg	pair_255
2340	Dairy	177	very_large	2015	Newtownards	57	5	4	Little_fragmentation	0.488	LargeArea	0.02	0.736	Medium	1.209	1	2	27	5.298827721	Very High	1	bTBPos	pair_256
2318	Dairy	172	very_large	2015	Newtownards	45	7	3	Little_fragmentation	0.526	LargeArea	0.0252	1.968	High	2.469	1	3	23	4.764616382	High	0	bTBNeg	pair_256
2455	Breeder	77	very_large	2015	Newtownards	46	7	3	Little_fragmentation	0.484	LargeArea	0.0349	14.416	Very High	14.419	1	2	23	5.002070673	Very High	1	bTBPos	pair_257
2213	Breeder	73	large	2015	Newtownards	18	7	5	Medium_fragmentation	0.124	SmallArea	0.0137	4.937	Very High	5.686	0	0	5	0.557957597	Low	0	bTBNeg	pair_257
2474	Finisher	520	very_large	2015	Newtownards	111	26	16	Very_High_fragmentation	1.762	VeryLargeArea	0.0597	1.544	High	3.301	1	5	69	14.50045137	Very High	1	bTBPos	pair_258
2289	Finisher	78	very_large	2015	Newtownards	28	8	2	Little_fragmentation	0.438	LargeArea	0.0402	1.146	Medium	1.146	1	2	12	2.356781588	Medium	0	bTBNeg	pair_258
2477	Other	190	very_large	2015	Newtownards	46	9	3	Little_fragmentation	0.624	VeryLargeArea	0.035	0.914	Medium	1.573	1	2	10	3.080320578	High	1	bTBPos	pair_259
2061	Other	200	very_large	2015	Newtownards	41	15	9	High_fragmentation	0.578	LargeArea	0.0347	1.209	Medium	2.812	1	2	25	8.799981171	Very High	0	bTBNeg	pair_259
2356	Dairy	196	very_large	2015	Newtownards	18	8	5	Medium_fragmentation	0.704	VeryLargeArea	0.1043	1.494	High	2.539	1	2	6	0.933392616	Low	1	bTBPos	pair_260
5343	Dairy	197	very_large	2015	Newtownards	8	3	1	Not_fragmented	0.136	SmallArea	0.0245	0	Low	0	0	0	10	0	Low	0	bTBNeg	pair_260
2467	Other	381	very_large	2015	Newtownards	93	23	8	High_fragmentation	1.482	VeryLargeArea	0.0766	6.123	Very High	12.018	1	11	36	7.42064988	Very High	1	bTBPos	pair_261
2264	Other	382	very_large	2015	Newtownards	148	26	13	Very_High_fragmentation	1.704	VeryLargeArea	0.0559	2.497	High	12.816	1	1	39	7.989178868	Very High	0	bTBNeg	pair_261
2416	Dairy	254	very_large	2015	Newtownards	78	9	5	Medium_fragmentation	1.288	VeryLargeArea	0.0893	3.948	Very High	4.505	1	1	28	6.972491398	Very High	1	bTBPos	pair_262
2075	Dairy	260	very_large	2015	Newtownards	87	20	12	Very_High_fragmentation	1.822	VeryLargeArea	0.0814	3.499	Very High	45.882	1	5	27	3.350628495	High	0	bTBNeg	pair_262
2426	Dairy	298	very_large	2015	Newtownards	69	11	4	Little_fragmentation	0.994	VeryLargeArea	0.0486	1.224	Medium	2.27	1	2	13	3.527860357	High	1	bTBPos	pair_263
2158	Dairy	290.5	very_large	2015	Newtownards	53	19	14	Very_High_fragmentation	0.846	VeryLargeArea	0.0478	1.639	High	4.574	1	2	8	1.343246408	Low	0	bTBNeg	pair_263
2459	Dairy	294	very_large	2015	Newtownards	57	14	6	Medium_fragmentation	1.062	VeryLargeArea	0.0541	2.621	High	5.507	1	5	38	8.367819981	Very High	1	bTBPos	pair_264
2158	Dairy	290.5	very_large	2015	Newtownards	53	19	14	Very_High_fragmentation	0.846	VeryLargeArea	0.0478	1.639	High	4.574	1	2	8	1.343246408	Low	0	bTBNeg	pair_264
2184	Other	15	small	2015	Newtownards	12	4	2	Little_fragmentation	0.148	SmallArea	0.0271	0.534	Medium	0.534	1	1	7	1.495441787	Medium	1	bTBPos	pair_265
2384	Other	14	small	2015	Newtownards	9	2	1	Not_fragmented	0.077	SmallArea	0.0237	0	Low	0	0	0	8	1.288803524	Low	0	bTBNeg	pair_265
2336	Dairy	521	very_large	2015	Newtownards	96	23	11	Very_High_fragmentation	1.306	VeryLargeArea	0.0612	1.951	High	3.911	1	3	30	7.6895792	Very High	1	bTBPos	pair_266
1943	Dairy	531	very_large	2015	Newtownards	90	24	12	Very_High_fragmentation	1.926	VeryLargeArea	0.0919	2.052	High	7.18	1	2	25	3.951134398	High	0	bTBNeg	pair_266
2407	Finisher	72	large	2015	Newtownards	18	3	1	Not_fragmented	0.334	LargeArea	0.0346	0	Low	0	0	0	9	1.93703597	Medium	1	bTBPos	pair_267
2391	Finisher	67	large	2015	Newtownards	26	4	1	Not_fragmented	0.303	MediumArea	0.0197	0	Low	0	1	3	10	3.114830448	High	0	bTBNeg	pair_267
2441	Dairy	474.5	very_large	2015	Newtownards	89	27	15	Very_High_fragmentation	1.803	VeryLargeArea	0.0755	4.696	Very High	9.365	1	3	54	15.75508935	Very High	1	bTBPos	pair_268
2019	Dairy	482	very_large	2015	Newtownards	81	16	3	Little_fragmentation	1.559	VeryLargeArea	0.0532	0.999	Medium	1.222	0	0	10	1.396311637	Low	0	bTBNeg	pair_268
2462	Dairy	370	very_large	2015	Newtownards	51	15	11	Very_High_fragmentation	1.25	VeryLargeArea	0.0886	2.391	High	6.387	1	2	11	2.674647783	Medium	1	bTBPos	pair_269
1935	Dairy	367	very_large	2015	Newtownards	72	22	8	High_fragmentation	1.287	VeryLargeArea	0.0517	5.95	Very High	20.616	0	0	29	4.877288664	High	0	bTBNeg	pair_269
2444	Other	144	very_large	2015	Newtownards	43	7	5	Medium_fragmentation	0.625	VeryLargeArea	0.0504	0.987	Medium	1.742	1	1	18	4.796241441	High	1	bTBPos	pair_270
2311	Other	151	very_large	2015	Newtownards	37	8	4	Little_fragmentation	0.909	VeryLargeArea	0.0668	3.298	Very High	5.268	1	2	14	4.550144042	High	0	bTBNeg	pair_270
2454	Dairy	215.5	very_large	2015	Newtownards	61	15	9	High_fragmentation	0.83	VeryLargeArea	0.0506	1.969	High	7.603	1	3	18	4.164006678	High	1	bTBPos	pair_271
2334	Dairy	224	very_large	2015	Newtownards	47	14	7	Medium_fragmentation	1.342	VeryLargeArea	0.1001	1.944	High	3.777	1	1	8	0.363712133	Low	0	bTBNeg	pair_271
5251	Other	42	medium	2015	Newtownards	35	14	6	Medium_fragmentation	0.359	LargeArea	0.0302	1.86	High	12.187	1	2	30	5.822964708	Very High	1	bTBPos	pair_272
2313	Other	44	medium	2015	Newtownards	27	5	1	Not_fragmented	0.293	MediumArea	0.0334	0	Low	0	0	0	8	1.716279614	Medium	0	bTBNeg	pair_272
2475	Dairy	167	very_large	2015	Armagh	39	9	5	Medium_fragmentation	0.666	VeryLargeArea	0.0492	1.922	High	3.511	1	2	3	1.702719982	Medium	1	bTBPos	pair_273
871	Dairy	171	very_large	2015	Armagh	42	12	5	Medium_fragmentation	0.518	LargeArea	0.0302	1.641	High	2.423	1	2	30	7.781088107	Very High	0	bTBNeg	pair_273
2346	Finisher	139	very_large	2015	Newtownards	29	2	1	Not_fragmented	0.427	LargeArea	0.0347	0	Low	0	0	0	3	0.88713946	Low	1	bTBPos	pair_274
5200	Finisher	145	very_large	2015	Newtownards	33	9	7	Medium_fragmentation	0.811	VeryLargeArea	0.123	3.248	Very High	6.659	1	1	19	4.711026533	High	0	bTBNeg	pair_274
2357	Dairy	328	very_large	2015	Newtownards	88	22	11	Very_High_fragmentation	1.187	VeryLargeArea	0.0574	22.332	Very High	27.579	1	8	47	9.742123124	Very High	1	bTBPos	pair_275
2463	Dairy	324.5	very_large	2015	Newtownards	29	9	5	Medium_fragmentation	1.023	VeryLargeArea	0.0705	0.917	Medium	1.749	1	1	23	3.966024855	High	0	bTBNeg	pair_275
2219	Other	70	large	2015	Newtownards	21	7	6	Medium_fragmentation	0.449	LargeArea	0.0458	4.363	Very High	14.311	1	1	17	2.909856779	High	1	bTBPos	pair_276
2071	Other	65.5	large	2015	Newtownards	24	8	4	Little_fragmentation	0.346	LargeArea	0.0316	9.368	Very High	18.728	1	4	6	0.575902185	Low	0	bTBNeg	pair_276
2528	Finisher	156	very_large	2015	Newry	50	18	8	High_fragmentation	0.283	MediumArea	0.0153	1.336	Medium	2.703	0	0	12	1.92121815	Medium	1	bTBPos	pair_277
1425	Finisher	149	very_large	2015	Newry	42	11	7	Medium_fragmentation	0.402	LargeArea	0.0529	4.852	Very High	13.409	0	0	31	5.487898785	Very High	0	bTBNeg	pair_277
2522	Dairy	196	very_large	2015	Newry	52	23	18	Very_High_fragmentation	0.619	VeryLargeArea	0.0724	3.001	High	35.104	0	0	48	9.43828115	Very High	1	bTBPos	pair_278
1315	Dairy	196	very_large	2015	Newry	86	25	15	Very_High_fragmentation	0.582	LargeArea	0.0291	2.341	High	9.49	1	2	43	11.06003764	Very High	0	bTBNeg	pair_278
2497	Breeder	26	medium	2015	Newry	13	5	4	Little_fragmentation	0.1	SmallArea	0.0171	1.793	High	3.379	0	0	10	1.211729187	Low	1	bTBPos	pair_279
1539	Breeder	31	medium	2015	Newry	17	5	2	Little_fragmentation	0.162	SmallArea	0.0208	0.715	Medium	0.715	0	0	6	1.722152493	Medium	0	bTBNeg	pair_279
2533	Breeder	46	medium	2015	Newry	47	8	5	Medium_fragmentation	0.574	LargeArea	0.083	1.306	Medium	7.666	0	0	14	2.843351042	High	1	bTBPos	pair_280
1516	Breeder	36.5	medium	2015	Newry	50	18	8	High_fragmentation	0.28	MediumArea	0.0248	1.302	Medium	1.853	1	1	39	6.968611329	Very High	0	bTBNeg	pair_280
2489	Finisher	10.5	small	2015	Newry	6	2	1	Not_fragmented	0.092	SmallArea	0.0233	0	Low	0	1	3	10	2.591485116	Medium	1	bTBPos	pair_281
1376	Finisher	10	small	2015	Newry	15	6	5	Medium_fragmentation	0.066	SmallArea	0.0088	0.242	Low	0.458	0	0	8	0.924109964	Low	0	bTBNeg	pair_281
1692	Other	126	very_large	2015	Newry	54	6	3	Little_fragmentation	0.532	LargeArea	0.0332	5.082	Very High	6.779	1	4	22	4.397455783	High	1	bTBPos	pair_282
1389	Other	132.5	very_large	2015	Newry	36	11	7	Medium_fragmentation	0.343	LargeArea	0.0235	1.457	High	2.33	1	1	27	4.64320472	High	0	bTBNeg	pair_282
2514	Dairy	198	very_large	2015	Newry	40	9	4	Little_fragmentation	0.504	LargeArea	0.04	3.3	Very High	6.101	0	0	31	4.088795272	High	1	bTBPos	pair_283
1315	Dairy	196	very_large	2015	Newry	86	25	15	Very_High_fragmentation	0.582	LargeArea	0.0291	2.341	High	9.49	1	2	43	11.06003764	Very High	0	bTBNeg	pair_283
2500	Breeder	21	medium	2015	Newry	44	16	9	High_fragmentation	0.326	LargeArea	0.0374	2.506	High	9.233	1	1	22	2.878570466	High	1	bTBPos	pair_284
1547	Breeder	12	small	2015	Newry	34	10	7	Medium_fragmentation	0.216	MediumArea	0.0127	1.266	Medium	2.318	1	1	21	3.81718521	High	0	bTBNeg	pair_284
2175	Dairy	297	very_large	2015	Newtownards	45	9	2	Little_fragmentation	1.124	VeryLargeArea	0.0865	1.192	Medium	1.192	1	3	22	5.378693444	Very High	1	bTBPos	pair_285
2158	Dairy	290.5	very_large	2015	Newtownards	53	19	14	Very_High_fragmentation	0.846	VeryLargeArea	0.0478	1.639	High	4.574	1	2	8	1.343246408	Low	0	bTBNeg	pair_285
1893	Finisher	238	very_large	2015	Armagh	45	19	10	High_fragmentation	0.863	VeryLargeArea	0.061	2.908	High	7.498	0	0	19	5.440733621	Very High	1	bTBPos	pair_286
1276	Finisher	241	very_large	2015	Armagh	58	20	11	Very_High_fragmentation	1.042	VeryLargeArea	0.0819	5.891	Very High	14.89	0	0	40	8.644803981	Very High	0	bTBNeg	pair_286
1899	Other	57	large	2015	Armagh	10	6	5	Medium_fragmentation	0.17	MediumArea	0.0279	1.721	High	3.355	1	1	16	2.905939543	High	1	bTBPos	pair_287
876	Other	67	large	2015	Armagh	22	13	4	Little_fragmentation	0.239	MediumArea	0.0399	1.043	Medium	1.778	0	0	17	4.430230175	High	0	bTBNeg	pair_287
1895	Dairy	1066.5	very_large	2015	Armagh	78	25	14	Very_High_fragmentation	1.583	VeryLargeArea	0.0718	2.257	High	5.902	1	1	35	6.955102521	Very High	1	bTBPos	pair_288
1909	Dairy	339	very_large	2015	Armagh	41	15	10	High_fragmentation	1.065	VeryLargeArea	0.1116	1.415	High	6.6	0	0	21	6.514826672	Very High	0	bTBNeg	pair_288
1885	Dairy	244	very_large	2015	Armagh	39	8	4	Little_fragmentation	0.835	VeryLargeArea	0.0629	1.6	High	3.081	1	1	18	3.821646795	High	1	bTBPos	pair_289
1263	Dairy	244	very_large	2015	Armagh	36	21	14	Very_High_fragmentation	0.723	VeryLargeArea	0.0809	4.741	Very High	28.814	0	0	28	5.839117229	Very High	0	bTBNeg	pair_289
5591	Breeder	24	medium	2015	Newry	13	2	2	Little_fragmentation	0.121	SmallArea	0.0211	2.135	High	2.135	0	0	8	1.30441254	Low	1	bTBPos	pair_290
1539	Breeder	31	medium	2015	Newry	17	5	2	Little_fragmentation	0.162	SmallArea	0.0208	0.715	Medium	0.715	0	0	6	1.722152493	Medium	0	bTBNeg	pair_290
2631	Breeder	52	large	2015	Newry	43	14	10	High_fragmentation	1.132	VeryLargeArea	0.1518	3.801	Very High	38.893	1	2	30	4.367829321	High	1	bTBPos	pair_291
1506	Breeder	43	medium	2015	Newry	17	4	3	Little_fragmentation	0.214	MediumArea	0.032	1.15	Medium	1.182	0	0	10	2.128908741	Medium	0	bTBNeg	pair_291
2590	Breeder	42	medium	2015	Newry	18	4	4	Little_fragmentation	0.199	MediumArea	0.0202	0.788	Medium	1.432	0	0	13	2.708303028	Medium	1	bTBPos	pair_292
5530	Breeder	34	medium	2015	Newry	29	9	4	Little_fragmentation	0.756	VeryLargeArea	0.03	0.768	Medium	1.512	1	4	12	2.409832622	Medium	0	bTBNeg	pair_292
2642	Dairy	610	very_large	2015	Newry	103	21	13	Very_High_fragmentation	1.605	VeryLargeArea	0.0445	2.944	High	9.471	1	3	39	8.117523493	Very High	1	bTBPos	pair_293
1764	Dairy	82	very_large	2015	Newry	36	8	6	Medium_fragmentation	0.628	VeryLargeArea	0.0453	4.283	Very High	8.039	1	7	28	7.502597709	Very High	0	bTBNeg	pair_293
2629	Dairy	119	very_large	2015	Newry	34	4	2	Little_fragmentation	0.338	LargeArea	0.0247	2.588	High	2.588	1	2	24	4.74684978	High	1	bTBPos	pair_294
5569	Dairy	129	very_large	2015	Newry	25	7	5	Medium_fragmentation	0.524	LargeArea	0.09	1.354	Medium	2.191	0	0	8	2.129257186	Medium	0	bTBNeg	pair_294
2616	Dairy	151	very_large	2015	Newry	36	17	9	High_fragmentation	0.655	VeryLargeArea	0.099	2.035	High	5.171	0	0	26	6.350565144	Very High	1	bTBPos	pair_295
1372	Dairy	146	very_large	2015	Newry	33	7	5	Medium_fragmentation	0.747	VeryLargeArea	0.0637	1.882	High	3.045	1	1	19	6.204176191	Very High	0	bTBNeg	pair_295
2646	Other	57	large	2015	Newry	26	6	3	Little_fragmentation	0.368	LargeArea	0.0363	2.858	High	3.095	1	3	22	4.539666813	High	1	bTBPos	pair_296
1519	Other	49	medium	2015	Newry	14	3	1	Not_fragmented	0.204	MediumArea	0.0298	0	Low	0	0	0	4	0.893261424	Low	0	bTBNeg	pair_296
2566	Breeder	28	medium	2015	Newry	10	6	4	Little_fragmentation	0.19	MediumArea	0.0295	2.655	High	2.994	1	2	13	1.434479542	Low	1	bTBPos	pair_297
1539	Breeder	31	medium	2015	Newry	17	5	2	Little_fragmentation	0.162	SmallArea	0.0208	0.715	Medium	0.715	0	0	6	1.722152493	Medium	0	bTBNeg	pair_297
2656	Dairy	299	very_large	2015	Newry	52	16	6	Medium_fragmentation	0.934	VeryLargeArea	0.065	2.575	High	5.267	1	3	28	4.815434637	High	1	bTBPos	pair_298
2513	Dairy	289	very_large	2015	Newry	83	29	24	Very_High_fragmentation	5.729	VeryLargeArea	0.1301	2.282	High	24.585	1	3	36	3.882700332	High	0	bTBNeg	pair_298
2627	Breeder	78	very_large	2015	Newry	29	9	3	Little_fragmentation	0.251	MediumArea	0.0196	1.914	High	2.847	1	3	18	3.281561703	High	1	bTBPos	pair_299
1542	Breeder	71	large	2015	Newry	47	14	7	Medium_fragmentation	0.431	LargeArea	0.019	0.866	Medium	2.689	0	0	29	5.509312128	Very High	0	bTBNeg	pair_299
2617	Dairy	120	very_large	2015	Newry	29	6	2	Little_fragmentation	0.359	LargeArea	0.0279	0.841	Medium	0.841	1	1	5	1.861637942	Medium	1	bTBPos	pair_300
5569	Dairy	129	very_large	2015	Newry	25	7	5	Medium_fragmentation	0.524	LargeArea	0.09	1.354	Medium	2.191	0	0	8	2.129257186	Medium	0	bTBNeg	pair_300
2648	Dairy	229	very_large	2015	Newry	63	11	5	Medium_fragmentation	0.776	VeryLargeArea	0.0414	2.11	High	3.743	1	1	23	6.964447269	Very High	1	bTBPos	pair_301
2503	Dairy	224	very_large	2015	Newry	50	18	10	High_fragmentation	0.635	VeryLargeArea	0.0479	0.807	Medium	2.857	0	0	13	0.715174204	Low	0	bTBNeg	pair_301
2620	Dairy	228	very_large	2015	Newry	52	12	4	Little_fragmentation	0.571	LargeArea	0.0499	1.104	Medium	2.195	1	1	33	6.933569777	Very High	1	bTBPos	pair_302
2503	Dairy	224	very_large	2015	Newry	50	18	10	High_fragmentation	0.635	VeryLargeArea	0.0479	0.807	Medium	2.857	0	0	13	0.715174204	Low	0	bTBNeg	pair_302
2614	Other	9	small	2015	Newry	17	6	3	Little_fragmentation	0.097	SmallArea	0.0101	2.062	High	2.416	1	1	17	2.368384026	Medium	1	bTBPos	pair_303
2597	Other	12	small	2015	Newry	2	2	1	Not_fragmented	0.032	SmallArea	0.0279	0	Low	0	0	0	2	0.105330212	Low	0	bTBNeg	pair_303
2609	Breeder	80	very_large	2015	Newry	43	10	2	Little_fragmentation	0.262	MediumArea	0.0212	1.01	Medium	1.01	1	1	29	5.852431665	Very High	1	bTBPos	pair_304
1292	Breeder	89	very_large	2015	Newry	25	6	1	Not_fragmented	0.337	LargeArea	0.0421	0	Low	0	1	3	17	3.89812489	High	0	bTBNeg	pair_304
2577	Finisher	22	medium	2015	Newry	15	4	3	Little_fragmentation	0.164	MediumArea	0.0163	4.967	Very High	5.429	0	0	15	2.099464418	Medium	1	bTBPos	pair_305
1304	Finisher	25	medium	2015	Newry	13	3	2	Little_fragmentation	0.195	MediumArea	0.0339	0.301	Low	0.301	1	1	11	2.667355086	Medium	0	bTBNeg	pair_305
1945	Dairy	126	very_large	2015	Newtownards	36	7	3	Little_fragmentation	0.645	VeryLargeArea	0.0441	0.924	Medium	1.707	0	0	6	2.327181726	Medium	1	bTBPos	pair_306
2258	Dairy	122	very_large	2015	Newtownards	32	9	4	Little_fragmentation	0.459	LargeArea	0.0265	1.385	High	2.393	0	0	21	4.037652415	High	0	bTBNeg	pair_306
2020	Finisher	34	medium	2015	Newtownards	8	3	1	Not_fragmented	0.176	MediumArea	0.0326	0	Low	0	0	0	6	1.405711151	Low	1	bTBPos	pair_307
5542	Finisher	40	medium	2015	Newtownards	35	9	5	Medium_fragmentation	0.559	LargeArea	0.0385	1.481	High	3.58	1	1	17	3.854865318	High	0	bTBNeg	pair_307
2030	Finisher	114	very_large	2015	Newtownards	23	4	4	Little_fragmentation	0.297	MediumArea	0.0225	0.519	Low	0.754	0	0	8	1.17402284	Low	1	bTBPos	pair_308
1933	Finisher	116	very_large	2015	Newtownards	18	8	3	Little_fragmentation	0.539	LargeArea	0.069	2.068	High	2.323	0	0	8	0	Low	0	bTBNeg	pair_308
1938	Dairy	306	very_large	2015	Newtownards	71	25	9	High_fragmentation	1.889	VeryLargeArea	0.1059	3.641	Very High	8.121	1	1	19	4.296726056	High	1	bTBPos	pair_309
2028	Dairy	306	very_large	2015	Newtownards	43	12	7	Medium_fragmentation	0.71	VeryLargeArea	0.0915	1.975	High	8.377	0	0	9	1.737701945	Medium	0	bTBNeg	pair_309
1994	Dairy	235	very_large	2015	Newtownards	115	28	11	Very_High_fragmentation	1.989	VeryLargeArea	0.086	3.64	Very High	11.958	1	3	57	12.52385227	Very High	1	bTBPos	pair_310
2220	Dairy	538	very_large	2015	Newtownards	52	15	8	High_fragmentation	1.699	VeryLargeArea	0.1992	5.421	Very High	7.608	1	3	19	2.744991561	Medium	0	bTBNeg	pair_310
2004	Dairy	135	very_large	2015	Newtownards	42	8	3	Little_fragmentation	0.535	LargeArea	0.0331	1.588	High	2.196	1	1	29	6.680472324	Very High	1	bTBPos	pair_311
1950	Dairy	130	very_large	2015	Newtownards	15	3	2	Little_fragmentation	0.398	LargeArea	0.0446	0.668	Medium	0.668	0	0	5	1.100720521	Low	0	bTBNeg	pair_311
2017	Dairy	194	very_large	2015	Newtownards	43	11	4	Little_fragmentation	0.592	VeryLargeArea	0.0233	8.628	Very High	9.466	1	4	18	5.012697329	Very High	1	bTBPos	pair_312
5343	Dairy	197	very_large	2015	Newtownards	8	3	1	Not_fragmented	0.136	SmallArea	0.0245	0	Low	0	0	0	10	0	Low	0	bTBNeg	pair_312
2035	Breeder	28	medium	2015	Newtownards	11	7	5	Medium_fragmentation	0.276	MediumArea	0.0825	1.739	High	4.488	0	0	4	1.424881876	Low	1	bTBPos	pair_313
2411	Breeder	30	medium	2015	Newtownards	16	5	4	Little_fragmentation	0.301	MediumArea	0.0341	7.423	Very High	13.679	0	0	10	1.637517753	Medium	0	bTBNeg	pair_313
2006	Finisher	131	very_large	2015	Newtownards	38	7	7	Medium_fragmentation	0.793	VeryLargeArea	0.112	1.117	Medium	3.027	0	0	9	0.687066402	Low	1	bTBPos	pair_314
1956	Finisher	126	very_large	2015	Newtownards	29	10	5	Medium_fragmentation	0.468	LargeArea	0.0435	2.595	High	4.71	0	0	13	2.359456217	Medium	0	bTBNeg	pair_314
2005	Dairy	789	very_large	2015	Newtownards	62	20	12	Very_High_fragmentation	1.872	VeryLargeArea	0.1027	4.362	Very High	14.97	1	2	27	2.925399059	High	1	bTBPos	pair_315
2220	Dairy	538	very_large	2015	Newtownards	52	15	8	High_fragmentation	1.699	VeryLargeArea	0.1992	5.421	Very High	7.608	1	3	19	2.744991561	Medium	0	bTBNeg	pair_315
2027	Finisher	103.5	very_large	2015	Newtownards	25	6	3	Little_fragmentation	0.74	VeryLargeArea	0.0588	3.869	Very High	4.013	1	1	3	0.810985523	Low	1	bTBPos	pair_316
2053	Finisher	100	very_large	2015	Newtownards	34	12	3	Little_fragmentation	0.554	LargeArea	0.0383	0.838	Medium	1.193	1	1	15	2.652080143	Medium	0	bTBNeg	pair_316
2016	Dairy	207	very_large	2015	Newtownards	29	9	4	Little_fragmentation	0.788	VeryLargeArea	0.0409	1.744	High	2.964	1	1	17	4.369099511	High	1	bTBPos	pair_317
1988	Dairy	210	very_large	2015	Newtownards	143	56	17	Very_High_fragmentation	4.532	VeryLargeArea	0.2232	2.742	High	6.589	1	2	21	1.05375108	Low	0	bTBNeg	pair_317
2009	Other	88	very_large	2015	Newtownards	20	7	4	Little_fragmentation	0.286	MediumArea	0.035	0.566	Medium	0.907	1	3	8	1.981546287	Medium	1	bTBPos	pair_318
2277	Other	91	very_large	2015	Newtownards	36	13	5	Medium_fragmentation	0.911	VeryLargeArea	0.0532	1.239	Medium	2.314	1	5	22	5.282977935	Very High	0	bTBNeg	pair_318
1969	Dairy	194	very_large	2015	Newtownards	35	12	10	High_fragmentation	0.66	VeryLargeArea	0.0588	3.434	Very High	7.499	1	1	12	1.957484199	Medium	1	bTBPos	pair_319
5343	Dairy	197	very_large	2015	Newtownards	8	3	1	Not_fragmented	0.136	SmallArea	0.0245	0	Low	0	0	0	10	0	Low	0	bTBNeg	pair_319
1978	Finisher	21	medium	2015	Newtownards	6	2	1	Not_fragmented	0.161	SmallArea	0.0454	0	Low	0	0	0	0	0	Low	1	bTBPos	pair_320
2431	Finisher	20	medium	2015	Newtownards	12	3	3	Little_fragmentation	0.128	SmallArea	0.017	0.521	Low	0.66	0	0	4	0.801781447	Low	0	bTBNeg	pair_320
1972	Other	339	very_large	2015	Newtownards	59	16	7	Medium_fragmentation	1.146	VeryLargeArea	0.0518	4.606	Very High	7.821	1	2	36	6.594310825	Very High	1	bTBPos	pair_321
2012	Other	342	very_large	2015	Newtownards	43	8	4	Little_fragmentation	0.961	VeryLargeArea	0.0779	4.25	Very High	5.367	1	1	18	3.696519662	High	0	bTBNeg	pair_321
2789	Breeder	78	very_large	2015	Enniskillen	32	10	4	Little_fragmentation	0.333	LargeArea	0.0487	1.797	High	3.564	1	1	19	3.127008971	High	1	bTBPos	pair_322
2885	Breeder	69	large	2015	Enniskillen	35	2	1	Not_fragmented	0.452	LargeArea	0.0358	0	Low	0	0	0	3	0.317909196	Low	0	bTBNeg	pair_322
2882	Dairy	63	large	2015	Enniskillen	17	5	2	Little_fragmentation	0.184	MediumArea	0.0396	1.223	Medium	1.223	0	0	6	2.032324257	Medium	1	bTBPos	pair_323
2871	Dairy	69	large	2015	Enniskillen	27	6	2	Little_fragmentation	0.271	MediumArea	0.0445	1.134	Medium	1.134	1	1	10	2.06281116	Medium	0	bTBNeg	pair_323
2931	Dairy	93	very_large	2015	Enniskillen	40	11	6	Medium_fragmentation	0.426	LargeArea	0.0313	0.797	Medium	1.927	1	4	20	4.61727668	High	1	bTBPos	pair_324
2677	Dairy	102	very_large	2015	Enniskillen	47	10	6	Medium_fragmentation	0.564	LargeArea	0.0872	5.412	Very High	21.108	0	0	13	3.076082117	High	0	bTBNeg	pair_324
2781	Breeder	34.5	medium	2015	Enniskillen	40	7	5	Medium_fragmentation	0.391	LargeArea	0.0289	1.036	Medium	9.296	1	1	15	3.627146794	High	1	bTBPos	pair_325
5616	Breeder	41	medium	2015	Enniskillen	44	3	2	Little_fragmentation	0.453	LargeArea	0.0373	0.658	Medium	0.658	1	2	11	2.862422108	High	0	bTBNeg	pair_325
2791	Breeder	16	medium	2015	Enniskillen	13	3	3	Little_fragmentation	0.104	SmallArea	0.0148	1.652	High	1.881	1	3	7	2.297960832	Medium	1	bTBPos	pair_326
2680	Breeder	12	small	2015	Enniskillen	8	4	3	Little_fragmentation	0.068	SmallArea	0.0159	0.201	Low	0.252	0	0	1	0.459000219	Low	0	bTBNeg	pair_326
2726	Other	152.5	very_large	2015	Enniskillen	61	7	3	Little_fragmentation	1.327	VeryLargeArea	0.1061	12.548	Very High	13.365	1	2	5	1.594813888	Medium	1	bTBPos	pair_327
2971	Other	154	very_large	2015	Enniskillen	49	9	6	Medium_fragmentation	0.818	VeryLargeArea	0.0596	6.029	Very High	12.502	1	3	22	7.091740454	Very High	0	bTBNeg	pair_327
2764	Breeder	169	very_large	2015	Enniskillen	76	16	10	High_fragmentation	1.617	VeryLargeArea	0.1019	3.169	Very High	10.034	1	4	23	7.229250423	Very High	1	bTBPos	pair_328
2944	Breeder	170	very_large	2015	Enniskillen	146	20	14	Very_High_fragmentation	1.75	VeryLargeArea	0.1232	11.392	Very High	34.586	1	1	70	16.46077775	Very High	0	bTBNeg	pair_328
2787	Breeder	122	very_large	2015	Enniskillen	41	13	8	High_fragmentation	0.773	VeryLargeArea	0.06	1.961	High	5.846	1	3	41	8.339681253	Very High	1	bTBPos	pair_329
2877	Breeder	117	very_large	2015	Enniskillen	77	10	3	Little_fragmentation	0.86	VeryLargeArea	0.0537	2.531	High	2.869	1	2	54	14.57246968	Very High	0	bTBNeg	pair_329
5536	Dairy	82	very_large	2015	Enniskillen	28	3	1	Not_fragmented	0.294	MediumArea	0.0291	0	Low	0	1	2	7	1.691863288	Medium	1	bTBPos	pair_330
2916	Dairy	76	very_large	2015	Enniskillen	19	7	3	Little_fragmentation	0.43	LargeArea	0.0477	7.282	Very High	7.593	1	1	11	3.580572505	High	0	bTBNeg	pair_330
2699	Breeder	83.5	very_large	2015	Enniskillen	28	6	4	Little_fragmentation	0.627	VeryLargeArea	0.1064	12.959	Very High	17.466	1	3	26	9.21854615	Very High	1	bTBPos	pair_331
2730	Breeder	87	very_large	2015	Enniskillen	38	11	5	Medium_fragmentation	0.872	VeryLargeArea	0.1478	8.717	Very High	10.567	1	1	16	3.999717665	High	0	bTBNeg	pair_331
3017	Breeder	20.5	medium	2015	Enniskillen	28	6	4	Little_fragmentation	0.627	VeryLargeArea	0.1064	12.959	Very High	17.466	1	3	26	9.21854615	Very High	1	bTBPos	pair_332
2680	Breeder	12	small	2015	Enniskillen	8	4	3	Little_fragmentation	0.068	SmallArea	0.0159	0.201	Low	0.252	0	0	1	0.459000219	Low	0	bTBNeg	pair_332
2796	Finisher	129	very_large	2015	Enniskillen	41	8	3	Little_fragmentation	0.764	VeryLargeArea	0.066	8.349	Very High	8.578	1	1	20	5.38539182	Very High	1	bTBPos	pair_333
2894	Finisher	183	very_large	2015	Enniskillen	10	3	1	Not_fragmented	0.087	SmallArea	0.0316	0	Low	0	0	0	10	2.288565693	Medium	0	bTBNeg	pair_333
2849	Breeder	396	very_large	2015	Enniskillen	194	33	12	Very_High_fragmentation	3.98	VeryLargeArea	0.4583	4.983	Very High	10.172	1	4	48	12.57313617	Very High	1	bTBPos	pair_334
2730	Breeder	87	very_large	2015	Enniskillen	38	11	5	Medium_fragmentation	0.872	VeryLargeArea	0.1478	8.717	Very High	10.567	1	1	16	3.999717665	High	0	bTBNeg	pair_334
2933	Breeder	53	large	2015	Enniskillen	37	9	6	Medium_fragmentation	0.343	LargeArea	0.0238	0.984	Medium	3.057	1	4	14	4.366779169	High	1	bTBPos	pair_335
2900	Breeder	47	medium	2015	Enniskillen	16	5	5	Medium_fragmentation	0.363	LargeArea	0.1391	1.03	Medium	1.72	0	0	14	3.063383927	High	0	bTBNeg	pair_335
2821	Breeder	18	medium	2015	Enniskillen	23	3	2	Little_fragmentation	0.158	SmallArea	0.0309	1.852	High	1.852	1	1	13	3.714890288	High	1	bTBPos	pair_336
2680	Breeder	12	small	2015	Enniskillen	8	4	3	Little_fragmentation	0.068	SmallArea	0.0159	0.201	Low	0.252	0	0	1	0.459000219	Low	0	bTBNeg	pair_336
2942	Breeder	49	medium	2015	Enniskillen	33	7	4	Little_fragmentation	0.473	LargeArea	0.0613	2.064	High	2.371	1	5	18	4.671515887	High	1	bTBPos	pair_337
2900	Breeder	47	medium	2015	Enniskillen	16	5	5	Medium_fragmentation	0.363	LargeArea	0.1391	1.03	Medium	1.72	0	0	14	3.063383927	High	0	bTBNeg	pair_337
2760	Other	278	very_large	2015	Enniskillen	155	30	17	Very_High_fragmentation	5.773	VeryLargeArea	2.9782	5.608	Very High	11.266	1	5	111	21.90800837	Very High	1	bTBPos	pair_338
2681	Other	79	very_large	2015	Enniskillen	33	4	2	Little_fragmentation	0.404	LargeArea	0.0405	4.335	Very High	4.335	1	1	14	5.090540622	Very High	0	bTBNeg	pair_338
2917	Breeder	19	medium	2015	Enniskillen	13	2	1	Not_fragmented	0.217	MediumArea	0.0644	0	Low	0	1	2	3	1.002491608	Low	1	bTBPos	pair_339
2680	Breeder	12	small	2015	Enniskillen	8	4	3	Little_fragmentation	0.068	SmallArea	0.0159	0.201	Low	0.252	0	0	1	0.459000219	Low	0	bTBNeg	pair_339
2852	Dairy	69	large	2015	Enniskillen	38	10	6	Medium_fragmentation	0.407	LargeArea	0.1047	5.535	Very High	9.787	0	0	21	4.388525292	High	1	bTBPos	pair_341
2871	Dairy	69	large	2015	Enniskillen	27	6	2	Little_fragmentation	0.271	MediumArea	0.0445	1.134	Medium	1.134	1	1	10	2.06281116	Medium	0	bTBNeg	pair_341
2866	Breeder	43	medium	2015	Enniskillen	71	10	6	Medium_fragmentation	1.068	VeryLargeArea	0.0463	4.059	Very High	7.528	1	2	24	6.741785537	Very High	1	bTBPos	pair_342
2900	Breeder	47	medium	2015	Enniskillen	16	5	5	Medium_fragmentation	0.363	LargeArea	0.1391	1.03	Medium	1.72	0	0	14	3.063383927	High	0	bTBNeg	pair_342
2991	Breeder	78	very_large	2015	Enniskillen	128	14	6	Medium_fragmentation	0.754	VeryLargeArea	0.0233	4.785	Very High	5.269	1	3	50	8.807760067	Very High	1	bTBPos	pair_343
2885	Breeder	69	large	2015	Enniskillen	35	2	1	Not_fragmented	0.452	LargeArea	0.0358	0	Low	0	0	0	3	0.317909196	Low	0	bTBNeg	pair_343
2893	Dairy	89	very_large	2015	Enniskillen	58	5	4	Little_fragmentation	0.85	VeryLargeArea	0.0353	3.214	Very High	4.62	1	1	22	4.613331398	High	1	bTBPos	pair_344
3167	Dairy	84	very_large	2015	Enniskillen	40	10	4	Little_fragmentation	0.452	LargeArea	0.0401	2.02	High	2.907	0	0	7	1.74172816	Medium	0	bTBNeg	pair_344
2676	Breeder	64	large	2015	Enniskillen	56	5	4	Little_fragmentation	3.068	VeryLargeArea	0.4699	5.915	Very High	8.944	1	3	21	6.053735943	Very High	1	bTBPos	pair_345
2774	Breeder	60	large	2015	Enniskillen	33	6	2	Little_fragmentation	0.584	LargeArea	0.0651	0.922	Medium	0.922	1	3	24	6.3172021	Very High	0	bTBNeg	pair_345
2859	Breeder	30	medium	2015	Enniskillen	32	3	2	Little_fragmentation	0.31	MediumArea	0.0273	2.547	High	2.547	1	1	16	5.809751933	Very High	1	bTBPos	pair_346
2802	Breeder	32	medium	2015	Enniskillen	36	9	4	Little_fragmentation	0.304	MediumArea	0.0254	6.202	Very High	9.894	1	6	25	6.341967456	Very High	0	bTBNeg	pair_346
2811	Breeder	10	small	2015	Enniskillen	9	5	2	Little_fragmentation	0.11	SmallArea	0.0212	0.327	Low	0.327	1	1	11	1.906258436	Medium	1	bTBPos	pair_347
2680	Breeder	12	small	2015	Enniskillen	8	4	3	Little_fragmentation	0.068	SmallArea	0.0159	0.201	Low	0.252	0	0	1	0.459000219	Low	0	bTBNeg	pair_347
2949	Dairy	137	very_large	2015	Enniskillen	50	11	6	Medium_fragmentation	0.66	VeryLargeArea	0.063	2.412	High	4.247	1	1	31	7.786373401	Very High	1	bTBPos	pair_348
2890	Dairy	132	very_large	2015	Enniskillen	57	17	5	Medium_fragmentation	0.606	VeryLargeArea	0.0421	2.257	High	8.523	1	1	43	11.58613767	Very High	0	bTBNeg	pair_348
2921	Breeder	35	medium	2015	Enniskillen	44	11	8	High_fragmentation	0.346	LargeArea	0.0712	5.035	Very High	9.969	0	0	36	7.364736739	Very High	1	bTBPos	pair_349
5616	Breeder	41	medium	2015	Enniskillen	44	3	2	Little_fragmentation	0.453	LargeArea	0.0373	0.658	Medium	0.658	1	2	11	2.862422108	High	0	bTBNeg	pair_349
2729	Breeder	20	medium	2015	Enniskillen	30	6	4	Little_fragmentation	0.426	LargeArea	0.0922	2.147	High	4.227	1	1	17	2.695186282	Medium	1	bTBPos	pair_350
2680	Breeder	12	small	2015	Enniskillen	8	4	3	Little_fragmentation	0.068	SmallArea	0.0159	0.201	Low	0.252	0	0	1	0.459000219	Low	0	bTBNeg	pair_350
2903	Breeder	71	large	2015	Enniskillen	88	11	5	Medium_fragmentation	0.921	VeryLargeArea	0.064	2.122	High	3.346	1	1	45	10.75297428	Very High	1	bTBPos	pair_351
2885	Breeder	69	large	2015	Enniskillen	35	2	1	Not_fragmented	0.452	LargeArea	0.0358	0	Low	0	0	0	3	0.317909196	Low	0	bTBNeg	pair_351
2854	Breeder	34	medium	2015	Enniskillen	46	4	1	Not_fragmented	0.836	VeryLargeArea	0.0849	0	Low	0	0	0	9	1.879409227	Medium	1	bTBPos	pair_352
5616	Breeder	41	medium	2015	Enniskillen	44	3	2	Little_fragmentation	0.453	LargeArea	0.0373	0.658	Medium	0.658	1	2	11	2.862422108	High	0	bTBNeg	pair_352
2722	Finisher	33	medium	2015	Enniskillen	60	12	6	Medium_fragmentation	0.55	LargeArea	0.0292	2.616	High	5.093	1	2	40	8.475863394	Very High	1	bTBPos	pair_353
2792	Finisher	42	medium	2015	Enniskillen	16	3	3	Little_fragmentation	0.32	LargeArea	0.0844	9.393	Very High	9.422	1	1	9	2.928280414	High	0	bTBNeg	pair_353
2910	Dairy	47	medium	2015	Enniskillen	23	2	1	Not_fragmented	0.385	LargeArea	0.0553	0	Low	0	1	2	19	5.153004206	Very High	1	bTBPos	pair_354
3220	Dairy	47	medium	2015	Enniskillen	11	7	1	Not_fragmented	0.227	MediumArea	0.0442	0	Low	0	1	1	14	2.92983895	High	0	bTBNeg	pair_354
2752	Other	67	large	2015	Enniskillen	68	3	3	Little_fragmentation	0.813	VeryLargeArea	0.0466	6.038	Very High	7.819	1	1	20	5.841960667	Very High	1	bTBPos	pair_355
2875	Other	69.5	large	2015	Enniskillen	23	5	4	Little_fragmentation	0.386	LargeArea	0.0637	2.768	High	5.488	0	0	14	3.724994844	High	0	bTBNeg	pair_355
2886	Breeder	14	small	2015	Enniskillen	22	6	5	Medium_fragmentation	0.212	MediumArea	0.0213	2.134	High	3.718	1	2	21	3.25713779	High	1	bTBPos	pair_356
2680	Breeder	12	small	2015	Enniskillen	8	4	3	Little_fragmentation	0.068	SmallArea	0.0159	0.201	Low	0.252	0	0	1	0.459000219	Low	0	bTBNeg	pair_356
2797	Breeder	30	medium	2015	Enniskillen	29	12	4	Little_fragmentation	0.464	LargeArea	0.0804	1.156	Medium	2.116	1	2	14	2.391544601	Medium	1	bTBPos	pair_357
2802	Breeder	32	medium	2015	Enniskillen	36	9	4	Little_fragmentation	0.304	MediumArea	0.0254	6.202	Very High	9.894	1	6	25	6.341967456	Very High	0	bTBNeg	pair_357
2812	Breeder	60.5	large	2015	Enniskillen	40	7	3	Little_fragmentation	0.645	VeryLargeArea	0.0506	5.299	Very High	9.379	1	3	27	6.78832669	Very High	1	bTBPos	pair_358
2774	Breeder	60	large	2015	Enniskillen	33	6	2	Little_fragmentation	0.584	LargeArea	0.0651	0.922	Medium	0.922	1	3	24	6.3172021	Very High	0	bTBNeg	pair_358
2658	Breeder	33	medium	2015	Enniskillen	37	9	2	Little_fragmentation	0.352	LargeArea	0.0263	1.359	Medium	1.359	1	2	24	5.629654284	Very High	1	bTBPos	pair_359
5616	Breeder	41	medium	2015	Enniskillen	44	3	2	Little_fragmentation	0.453	LargeArea	0.0373	0.658	Medium	0.658	1	2	11	2.862422108	High	0	bTBNeg	pair_359
2778	Dairy	64	large	2015	Enniskillen	22	11	6	Medium_fragmentation	0.418	LargeArea	0.0874	0.89	Medium	1.383	0	0	24	4.139770283	High	1	bTBPos	pair_360
2871	Dairy	69	large	2015	Enniskillen	27	6	2	Little_fragmentation	0.271	MediumArea	0.0445	1.134	Medium	1.134	1	1	10	2.06281116	Medium	0	bTBNeg	pair_360
2709	Breeder	73	large	2015	Enniskillen	51	9	3	Little_fragmentation	0.529	LargeArea	0.0576	2.214	High	3.13	0	0	20	5.817586284	Very High	1	bTBPos	pair_361
2885	Breeder	69	large	2015	Enniskillen	35	2	1	Not_fragmented	0.452	LargeArea	0.0358	0	Low	0	0	0	3	0.317909196	Low	0	bTBNeg	pair_361
2896	Dairy	87	very_large	2015	Enniskillen	25	4	3	Little_fragmentation	0.373	LargeArea	0.0376	2.131	High	2.685	0	0	12	2.687104844	Medium	1	bTBPos	pair_362
3167	Dairy	84	very_large	2015	Enniskillen	40	10	4	Little_fragmentation	0.452	LargeArea	0.0401	2.02	High	2.907	0	0	7	1.74172816	Medium	0	bTBNeg	pair_362
2908	Breeder	32	medium	2015	Enniskillen	45	14	11	Very_High_fragmentation	0.274	MediumArea	0.0173	0.607	Medium	1.842	0	0	34	5.476259649	Very High	1	bTBPos	pair_363
5616	Breeder	41	medium	2015	Enniskillen	44	3	2	Little_fragmentation	0.453	LargeArea	0.0373	0.658	Medium	0.658	1	2	11	2.862422108	High	0	bTBNeg	pair_363
2818	Breeder	141	very_large	2015	Enniskillen	38	11	5	Medium_fragmentation	0.78	VeryLargeArea	0.0865	2.229	High	3.916	1	2	14	5.554597	Very High	1	bTBPos	pair_364
3006	Breeder	149	very_large	2015	Enniskillen	148	20	9	High_fragmentation	1.62	VeryLargeArea	0.072	2.357	High	6.039	0	0	43	9.728822154	Very High	0	bTBNeg	pair_364
2745	Breeder	35	medium	2015	Enniskillen	37	6	3	Little_fragmentation	0.552	LargeArea	0.1256	1.855	High	2.205	0	0	11	1.675841919	Medium	1	bTBPos	pair_365
5616	Breeder	41	medium	2015	Enniskillen	44	3	2	Little_fragmentation	0.453	LargeArea	0.0373	0.658	Medium	0.658	1	2	11	2.862422108	High	0	bTBNeg	pair_365
2686	Dairy	78	very_large	2015	Enniskillen	48	9	5	Medium_fragmentation	0.581	LargeArea	0.0368	1.456	High	3.815	1	2	13	3.478530272	High	1	bTBPos	pair_366
2871	Dairy	69	large	2015	Enniskillen	27	6	2	Little_fragmentation	0.271	MediumArea	0.0445	1.134	Medium	1.134	1	1	10	2.06281116	Medium	0	bTBNeg	pair_366
2837	Breeder	31	medium	2015	Enniskillen	48	9	5	Medium_fragmentation	0.581	LargeArea	0.0368	1.456	High	3.815	1	2	13	3.478530272	High	1	bTBPos	pair_367
5616	Breeder	41	medium	2015	Enniskillen	44	3	2	Little_fragmentation	0.453	LargeArea	0.0373	0.658	Medium	0.658	1	2	11	2.862422108	High	0	bTBNeg	pair_367
2887	Breeder	198	very_large	2015	Enniskillen	57	7	2	Little_fragmentation	0.964	VeryLargeArea	0.0751	1.202	Medium	1.202	1	3	25	7.080336563	Very High	1	bTBPos	pair_368
3065	Breeder	193	very_large	2015	Enniskillen	31	4	1	Not_fragmented	0.887	VeryLargeArea	0.104	0	Low	0	1	1	18	4.697575928	High	0	bTBNeg	pair_368
2810	Breeder	36	medium	2015	Enniskillen	36	7	4	Little_fragmentation	0.397	LargeArea	0.0401	0.934	Medium	1.696	1	2	23	5.742098022	Very High	1	bTBPos	pair_369
5616	Breeder	41	medium	2015	Enniskillen	44	3	2	Little_fragmentation	0.453	LargeArea	0.0373	0.658	Medium	0.658	1	2	11	2.862422108	High	0	bTBNeg	pair_369
2954	Breeder	16	medium	2015	Enniskillen	15	3	2	Little_fragmentation	0.155	SmallArea	0.0179	0.304	Low	0.304	0	0	9	1.205498102	Low	1	bTBPos	pair_370
2680	Breeder	12	small	2015	Enniskillen	8	4	3	Little_fragmentation	0.068	SmallArea	0.0159	0.201	Low	0.252	0	0	1	0.459000219	Low	0	bTBNeg	pair_370
3067	Breeder	45	medium	2015	Enniskillen	67	10	3	Little_fragmentation	0.515	LargeArea	0.0392	9.038	Very High	11.245	0	0	20	3.094386645	High	1	bTBPos	pair_371
2900	Breeder	47	medium	2015	Enniskillen	16	5	5	Medium_fragmentation	0.363	LargeArea	0.1391	1.03	Medium	1.72	0	0	14	3.063383927	High	0	bTBNeg	pair_371
3163	Breeder	221	very_large	2015	Enniskillen	32	16	4	Little_fragmentation	0.808	VeryLargeArea	0.0778	3.558	Very High	6.865	1	2	16	4.07433124	High	1	bTBPos	pair_372
3241	Breeder	212	very_large	2015	Enniskillen	69	27	16	Very_High_fragmentation	1.12	VeryLargeArea	0.0609	2.774	High	7.581	0	0	65	13.7871214	Very High	0	bTBNeg	pair_372
2960	Dairy	127	very_large	2015	Enniskillen	68	13	5	Medium_fragmentation	0.802	VeryLargeArea	0.0521	6.605	Very High	20.936	1	2	25	6.04193877	Very High	1	bTBPos	pair_373
2890	Dairy	132	very_large	2015	Enniskillen	57	17	5	Medium_fragmentation	0.606	VeryLargeArea	0.0421	2.257	High	8.523	1	1	43	11.58613767	Very High	0	bTBNeg	pair_373
3058	Dairy	80	very_large	2015	Omagh	30	12	6	Medium_fragmentation	0.406	LargeArea	0.0861	0.876	Medium	1.755	1	2	23	6.180811753	Very High	1	bTBPos	pair_374
3035	Dairy	73	large	2015	Omagh	21	8	6	Medium_fragmentation	0.316	LargeArea	0.0212	5.742	Very High	7.022	0	0	10	2.58273903	Medium	0	bTBNeg	pair_374
3047	Breeder	45	medium	2015	Enniskillen	44	11	5	Medium_fragmentation	0.316	LargeArea	0.0192	0.407	Low	10.15	1	1	29	5.79936949	Very High	1	bTBPos	pair_375
2900	Breeder	47	medium	2015	Enniskillen	16	5	5	Medium_fragmentation	0.363	LargeArea	0.1391	1.03	Medium	1.72	0	0	14	3.063383927	High	0	bTBNeg	pair_375
2741	Breeder	23	medium	2015	Enniskillen	51	10	5	Medium_fragmentation	0.663	VeryLargeArea	0.1912	1.681	High	5.548	1	1	22	5.83076393	Very High	1	bTBPos	pair_376
2770	Breeder	13	small	2015	Enniskillen	13	4	2	Little_fragmentation	0.182	MediumArea	0.0376	0.681	Medium	0.681	0	0	6	1.850523028	Medium	0	bTBNeg	pair_376
2972	Finisher	413	very_large	2015	Enniskillen	76	17	11	Very_High_fragmentation	1.367	VeryLargeArea	0.1209	1.518	High	4.734	1	2	11	1.633107542	Medium	1	bTBPos	pair_377
2894	Finisher	183	very_large	2015	Enniskillen	10	3	1	Not_fragmented	0.087	SmallArea	0.0316	0	Low	0	0	0	10	2.288565693	Medium	0	bTBNeg	pair_377
3056	Breeder	64	large	2015	Enniskillen	103	17	8	High_fragmentation	0.826	VeryLargeArea	0.0476	2.149	High	6.68	0	0	32	7.064368085	Very High	1	bTBPos	pair_378
2774	Breeder	60	large	2015	Enniskillen	33	6	2	Little_fragmentation	0.584	LargeArea	0.0651	0.922	Medium	0.922	1	3	24	6.3172021	Very High	0	bTBNeg	pair_378
3054	Breeder	27	medium	2015	Enniskillen	30	7	3	Little_fragmentation	0.275	MediumArea	0.0505	0.472	Low	0.691	0	0	12	3.093614166	High	1	bTBPos	pair_379
2802	Breeder	32	medium	2015	Enniskillen	36	9	4	Little_fragmentation	0.304	MediumArea	0.0254	6.202	Very High	9.894	1	6	25	6.341967456	Very High	0	bTBNeg	pair_379
2978	Breeder	51.5	large	2015	Enniskillen	43	4	4	Little_fragmentation	0.757	VeryLargeArea	0.0771	16.849	Very High	18.072	1	1	9	1.932515595	Medium	1	bTBPos	pair_380
2900	Breeder	47	medium	2015	Enniskillen	16	5	5	Medium_fragmentation	0.363	LargeArea	0.1391	1.03	Medium	1.72	0	0	14	3.063383927	High	0	bTBNeg	pair_380
2958	Other	184	very_large	2015	Enniskillen	111	10	5	Medium_fragmentation	2.077	VeryLargeArea	0.16	1.915	High	12.964	0	0	22	5.274187989	Very High	1	bTBPos	pair_381
3039	Other	191	very_large	2015	Enniskillen	58	5	2	Little_fragmentation	0.884	VeryLargeArea	0.0643	2.079	High	2.079	0	0	41	11.29466842	Very High	0	bTBNeg	pair_381
3050	Breeder	57	large	2015	Enniskillen	98	7	4	Little_fragmentation	0.824	VeryLargeArea	0.1112	21.809	Very High	22.618	1	1	12	2.96620028	High	1	bTBPos	pair_382
2900	Breeder	47	medium	2015	Enniskillen	16	5	5	Medium_fragmentation	0.363	LargeArea	0.1391	1.03	Medium	1.72	0	0	14	3.063383927	High	0	bTBNeg	pair_382
3005	Breeder	53	large	2015	Enniskillen	32	5	2	Little_fragmentation	0.466	LargeArea	0.0368	12.939	Very High	12.939	0	0	14	1.729795426	Medium	1	bTBPos	pair_383
2900	Breeder	47	medium	2015	Enniskillen	16	5	5	Medium_fragmentation	0.363	LargeArea	0.1391	1.03	Medium	1.72	0	0	14	3.063383927	High	0	bTBNeg	pair_383
4857	Other	686	very_large	2015	Omagh	167	30	8	High_fragmentation	3.89	VeryLargeArea	0.2447	9.456	Very High	23.945	1	2	59	12.90806357	Very High	1	bTBPos	pair_384
2988	Other	163	very_large	2015	Omagh	52	10	4	Little_fragmentation	0.613	VeryLargeArea	0.0665	1.426	High	2.508	1	1	20	5.039471051	Very High	0	bTBNeg	pair_384
3204	Breeder	35	medium	2015	Enniskillen	13	4	4	Little_fragmentation	0.251	MediumArea	0.0477	1.515	High	3.026	0	0	8	1.714084281	Medium	1	bTBPos	pair_385
5616	Breeder	41	medium	2015	Enniskillen	44	3	2	Little_fragmentation	0.453	LargeArea	0.0373	0.658	Medium	0.658	1	2	11	2.862422108	High	0	bTBNeg	pair_385
3174	Breeder	116	very_large	2015	Enniskillen	70	12	7	Medium_fragmentation	0.577	LargeArea	0.0316	1.07	Medium	2.101	1	1	41	7.552020615	Very High	1	bTBPos	pair_386
2877	Breeder	117	very_large	2015	Enniskillen	77	10	3	Little_fragmentation	0.86	VeryLargeArea	0.0537	2.531	High	2.869	1	2	54	14.57246968	Very High	0	bTBNeg	pair_386
3147	Breeder	91	very_large	2015	Enniskillen	41	10	5	Medium_fragmentation	0.683	VeryLargeArea	0.0475	4.151	Very High	7.976	1	2	22	6.071932291	Very High	1	bTBPos	pair_387
2730	Breeder	87	very_large	2015	Enniskillen	38	11	5	Medium_fragmentation	0.872	VeryLargeArea	0.1478	8.717	Very High	10.567	1	1	16	3.999717665	High	0	bTBNeg	pair_387
3225	Breeder	30.5	medium	2015	Enniskillen	10	2	1	Not_fragmented	0.172	MediumArea	0.0288	0	Low	0	1	3	8	1.764207895	Medium	1	bTBPos	pair_388
2802	Breeder	32	medium	2015	Enniskillen	36	9	4	Little_fragmentation	0.304	MediumArea	0.0254	6.202	Very High	9.894	1	6	25	6.341967456	Very High	0	bTBNeg	pair_388
5155	Other	140	very_large	2015	Enniskillen	37	8	4	Little_fragmentation	4.482	VeryLargeArea	1.0086	3.775	Very High	6.287	1	1	23	8.528878238	Very High	1	bTBPos	pair_389
2967	Other	131	very_large	2015	Enniskillen	95	19	8	High_fragmentation	1.208	VeryLargeArea	0.0438	8.68	Very High	18.899	1	2	56	13.95719908	Very High	0	bTBNeg	pair_389
3195	Finisher	39	medium	2015	Enniskillen	13	5	2	Little_fragmentation	0.279	MediumArea	0.0461	0.545	Medium	0.545	1	1	13	3.251237829	High	1	bTBPos	pair_390
2792	Finisher	42	medium	2015	Enniskillen	16	3	3	Little_fragmentation	0.32	LargeArea	0.0844	9.393	Very High	9.422	1	1	9	2.928280414	High	0	bTBNeg	pair_390
3246	Other	208	very_large	2015	Enniskillen	47	9	8	High_fragmentation	0.929	VeryLargeArea	0.091	4.435	Very High	9.135	1	2	31	8.597545008	Very High	1	bTBPos	pair_391
2961	Other	207	very_large	2015	Enniskillen	158	26	14	Very_High_fragmentation	1.753	VeryLargeArea	0.0609	2.282	High	10.092	1	1	57	11.10277782	Very High	0	bTBNeg	pair_391
3118	Other	261	very_large	2015	Enniskillen	133	17	9	High_fragmentation	2.023	VeryLargeArea	0.2143	3.188	Very High	6.015	1	1	23	7.614127533	Very High	1	bTBPos	pair_392
2681	Other	79	very_large	2015	Enniskillen	33	4	2	Little_fragmentation	0.404	LargeArea	0.0405	4.335	Very High	4.335	1	1	14	5.090540622	Very High	0	bTBNeg	pair_392
3166	Finisher	24	medium	2015	Enniskillen	18	5	4	Little_fragmentation	0.163	SmallArea	0.0217	1.26	Medium	1.693	1	4	16	4.767398693	High	1	bTBPos	pair_393
2912	Finisher	27	medium	2015	Enniskillen	23	4	3	Little_fragmentation	0.287	MediumArea	0.0565	0.608	Medium	0.616	0	0	12	2.563375115	Medium	0	bTBNeg	pair_393
3124	Breeder	57	large	2015	Enniskillen	19	8	2	Little_fragmentation	0.331	LargeArea	0.0619	1.789	High	1.789	0	0	15	3.591053309	High	1	bTBPos	pair_394
2900	Breeder	47	medium	2015	Enniskillen	16	5	5	Medium_fragmentation	0.363	LargeArea	0.1391	1.03	Medium	1.72	0	0	14	3.063383927	High	0	bTBNeg	pair_394
3077	Other	39	medium	2015	Enniskillen	7	2	1	Not_fragmented	0.116	SmallArea	0.0342	0	Low	0	0	0	0	0	Low	1	bTBPos	pair_395
2919	Other	48	medium	2015	Enniskillen	14	6	4	Little_fragmentation	0.202	MediumArea	0.0375	0.694	Medium	1.371	1	1	15	5.175065842	Very High	0	bTBNeg	pair_395
3236	Breeder	12	small	2015	Enniskillen	12	4	3	Little_fragmentation	0.088	SmallArea	0.0243	1.032	Medium	1.275	0	0	11	1.812976673	Medium	1	bTBPos	pair_396
2680	Breeder	12	small	2015	Enniskillen	8	4	3	Little_fragmentation	0.068	SmallArea	0.0159	0.201	Low	0.252	0	0	1	0.459000219	Low	0	bTBNeg	pair_396
3140	Dairy	30	medium	2015	Enniskillen	10	2	2	Little_fragmentation	0.236	MediumArea	0.0671	1.122	Medium	1.122	1	2	8	1.642842055	Medium	1	bTBPos	pair_397
2918	Dairy	23	medium	2015	Enniskillen	24	5	4	Little_fragmentation	0.269	MediumArea	0.0454	9.597	Very High	19.158	0	0	21	2.625756113	Medium	0	bTBNeg	pair_397
3087	Breeder	17	medium	2015	Enniskillen	15	6	2	Little_fragmentation	0.106	SmallArea	0.0179	1.43	High	1.43	0	0	8	0.99126125	Low	1	bTBPos	pair_398
2680	Breeder	12	small	2015	Enniskillen	8	4	3	Little_fragmentation	0.068	SmallArea	0.0159	0.201	Low	0.252	0	0	1	0.459000219	Low	0	bTBNeg	pair_398
3150	Other	44	medium	2015	Enniskillen	33	6	2	Little_fragmentation	0.247	MediumArea	0.0232	4.973	Very High	4.973	0	0	9	1.820443958	Medium	1	bTBPos	pair_399
2919	Other	48	medium	2015	Enniskillen	14	6	4	Little_fragmentation	0.202	MediumArea	0.0375	0.694	Medium	1.371	1	1	15	5.175065842	Very High	0	bTBNeg	pair_399
3181	Dairy	125	very_large	2015	Enniskillen	18	1	1	Not_fragmented	0.483	LargeArea	0.0639	0	Low	0	0	0	2	0.61838421	Low	1	bTBPos	pair_400
2890	Dairy	132	very_large	2015	Enniskillen	57	17	5	Medium_fragmentation	0.606	VeryLargeArea	0.0421	2.257	High	8.523	1	1	43	11.58613767	Very High	0	bTBNeg	pair_400
3104	Breeder	46	medium	2015	Enniskillen	17	1	1	Not_fragmented	0.305	MediumArea	0.0412	0	Low	0	0	0	1	0.566042912	Low	1	bTBPos	pair_401
2900	Breeder	47	medium	2015	Enniskillen	16	5	5	Medium_fragmentation	0.363	LargeArea	0.1391	1.03	Medium	1.72	0	0	14	3.063383927	High	0	bTBNeg	pair_401
3188	Breeder	110	very_large	2015	Enniskillen	51	13	7	Medium_fragmentation	0.629	VeryLargeArea	0.0875	1.169	Medium	2.192	1	2	27	7.341043273	Very High	1	bTBPos	pair_402
2712	Breeder	102	very_large	2015	Enniskillen	51	7	4	Little_fragmentation	2.083	VeryLargeArea	0.6988	1.382	High	2.634	1	1	9	2.061177837	Medium	0	bTBNeg	pair_402
3156	Other	8	small	2015	Enniskillen	27	3	3	Little_fragmentation	0.441	LargeArea	0.0661	3.419	Very High	3.987	1	2	15	2.009558758	Medium	1	bTBPos	pair_403
5393	Other	4	small	2015	Enniskillen	17	8	5	Medium_fragmentation	0.226	MediumArea	0.0488	3.465	Very High	4.402	1	6	13	3.50784463	High	0	bTBNeg	pair_403
3940	Other	154	very_large	2015	Enniskillen	91	9	6	Medium_fragmentation	1.463	VeryLargeArea	0.1088	0.949	Medium	1.603	1	1	16	4.685835207	High	1	bTBPos	pair_404
2971	Other	154	very_large	2015	Enniskillen	49	9	6	Medium_fragmentation	0.818	VeryLargeArea	0.0596	6.029	Very High	12.502	1	3	22	7.091740454	Very High	0	bTBNeg	pair_404
3128	Dairy	173	very_large	2015	Enniskillen	35	10	5	Medium_fragmentation	0.634	VeryLargeArea	0.11	4.578	Very High	5.757	0	0	25	6.125854388	Very High	1	bTBPos	pair_405
2990	Dairy	167	very_large	2015	Enniskillen	52	18	5	Medium_fragmentation	1.058	VeryLargeArea	0.1027	2.521	High	3.467	1	1	29	7.876653446	Very High	0	bTBNeg	pair_405
3202	Dairy	70	large	2015	Enniskillen	13	5	2	Little_fragmentation	0.225	MediumArea	0.0602	5.493	Very High	5.493	0	0	2	0.882552628	Low	1	bTBPos	pair_406
2871	Dairy	69	large	2015	Enniskillen	27	6	2	Little_fragmentation	0.271	MediumArea	0.0445	1.134	Medium	1.134	1	1	10	2.06281116	Medium	0	bTBNeg	pair_406
3197	Breeder	21	medium	2015	Enniskillen	5	1	1	Not_fragmented	0.037	SmallArea	0.0095	0	Low	0	0	0	3	0.84423257	Low	1	bTBPos	pair_407
2680	Breeder	12	small	2015	Enniskillen	8	4	3	Little_fragmentation	0.068	SmallArea	0.0159	0.201	Low	0.252	0	0	1	0.459000219	Low	0	bTBNeg	pair_407
3306	Dairy	381	very_large	2015	Coleraine	62	17	8	High_fragmentation	1.302	VeryLargeArea	0.0594	12.534	Very High	13.908	1	2	17	4.34554042	High	1	bTBPos	pair_408
3748	Dairy	386	very_large	2015	Coleraine	29	10	4	Little_fragmentation	0.492	LargeArea	0.032	2.22	High	3.593	1	1	18	4.49531966	High	0	bTBNeg	pair_408
3263	Dairy	188	very_large	2015	Coleraine	73	11	8	High_fragmentation	0.796	VeryLargeArea	0.022	1.418	High	2.754	1	4	20	5.893075817	Very High	1	bTBPos	pair_409
710	Dairy	198	very_large	2015	Coleraine	19	2	1	Not_fragmented	0.513	LargeArea	0.0461	0	Low	0	1	1	2	0.236426509	Low	0	bTBNeg	pair_409
3414	Other	31	medium	2015	Coleraine	17	5	3	Little_fragmentation	0.27	MediumArea	0.0321	0.742	Medium	0.998	1	3	13	2.513898009	Medium	1	bTBPos	pair_410
797	Other	25	medium	2015	Coleraine	16	9	6	Medium_fragmentation	0.209	MediumArea	0.0321	2.294	High	3.128	1	1	9	1.48748892	Medium	0	bTBNeg	pair_410
3347	Dairy	204.5	very_large	2015	Coleraine	66	19	5	Medium_fragmentation	1.479	VeryLargeArea	0.0935	1.21	Medium	2.732	1	7	15	4.774678476	High	1	bTBPos	pair_411
710	Dairy	198	very_large	2015	Coleraine	19	2	1	Not_fragmented	0.513	LargeArea	0.0461	0	Low	0	1	1	2	0.236426509	Low	0	bTBNeg	pair_411
3391	Breeder	43	medium	2015	Coleraine	22	5	5	Medium_fragmentation	0.24	MediumArea	0.0156	1.39	High	10.771	1	2	16	3.594919393	High	1	bTBPos	pair_412
548	Breeder	41	medium	2015	Coleraine	34	3	3	Little_fragmentation	1.521	VeryLargeArea	0.398	2.286	High	3.213	1	1	15	3.401251444	High	0	bTBNeg	pair_412
3291	Dairy	527.5	very_large	2015	Coleraine	52	14	7	Medium_fragmentation	1.5	VeryLargeArea	0.0706	2.126	High	4.03	1	3	23	5.666423701	Very High	1	bTBPos	pair_413
767	Dairy	535	very_large	2015	Coleraine	74	17	9	High_fragmentation	1.535	VeryLargeArea	0.0917	2.077	High	4.181	1	4	30	7.425252204	Very High	0	bTBNeg	pair_413
3420	Other	103	very_large	2015	Coleraine	40	7	4	Little_fragmentation	0.451	LargeArea	0.0251	2.276	High	3.088	1	11	28	6.167522861	Very High	1	bTBPos	pair_414
3256	Other	105	very_large	2015	Coleraine	43	7	4	Little_fragmentation	0.458	LargeArea	0.0266	0.836	Medium	1.486	1	1	9	1.464414408	Low	0	bTBNeg	pair_414
3289	Dairy	278	very_large	2015	Coleraine	42	16	7	Medium_fragmentation	0.868	VeryLargeArea	0.0708	7.909	Very High	21.909	1	1	18	4.969219135	Very High	1	bTBPos	pair_415
706	Dairy	286	very_large	2015	Coleraine	69	18	10	High_fragmentation	0.876	VeryLargeArea	0.0454	1.906	High	5.721	1	3	30	6.440412584	Very High	0	bTBNeg	pair_415
3336	Other	71	large	2015	Coleraine	33	8	4	Little_fragmentation	0.396	LargeArea	0.026	1.683	High	3.113	1	1	22	4.217907958	High	1	bTBPos	pair_416
657	Other	67	large	2015	Coleraine	11	4	3	Little_fragmentation	0.063	SmallArea	0.0218	0.205	Low	0.378	0	0	5	0.553248331	Low	0	bTBNeg	pair_416
3300	Other	30	medium	2015	Coleraine	9	4	4	Little_fragmentation	0.286	MediumArea	0.0607	1.464	High	2.88	1	2	15	4.594193358	High	1	bTBPos	pair_417
797	Other	25	medium	2015	Coleraine	16	9	6	Medium_fragmentation	0.209	MediumArea	0.0321	2.294	High	3.128	1	1	9	1.48748892	Medium	0	bTBNeg	pair_417
3258	Dairy	112	very_large	2015	Coleraine	48	15	6	Medium_fragmentation	0.661	VeryLargeArea	0.0359	2.236	High	4.68	1	8	19	4.958598521	Very High	1	bTBPos	pair_418
556	Dairy	115	very_large	2015	Coleraine	32	13	5	Medium_fragmentation	0.408	LargeArea	0.0385	2.879	High	8.948	1	2	33	6.020702864	Very High	0	bTBNeg	pair_418
3433	Dairy	417	very_large	2015	Coleraine	64	10	2	Little_fragmentation	1.443	VeryLargeArea	0.0556	2.358	High	2.358	1	2	27	8.373682737	Very High	1	bTBPos	pair_419
684	Dairy	418	very_large	2015	Coleraine	38	21	17	Very_High_fragmentation	1.151	VeryLargeArea	0.1556	2.661	High	9.653	1	4	42	11.39207482	Very High	0	bTBNeg	pair_419
3426	Finisher	170	very_large	2015	Coleraine	51	11	6	Medium_fragmentation	0.96	VeryLargeArea	0.0489	1.784	High	4.796	1	6	24	4.873459996	High	1	bTBPos	pair_420
432	Finisher	172	very_large	2015	Coleraine	29	6	4	Little_fragmentation	0.341	LargeArea	0.027	1.317	Medium	2.269	0	0	8	1.082519078	Low	0	bTBNeg	pair_420
3293	Other	66	large	2015	Coleraine	31	12	5	Medium_fragmentation	0.611	VeryLargeArea	0.0636	5.601	Very High	6.753	1	6	19	5.534420203	Very High	1	bTBPos	pair_421
657	Other	67	large	2015	Coleraine	11	4	3	Little_fragmentation	0.063	SmallArea	0.0218	0.205	Low	0.378	0	0	5	0.553248331	Low	0	bTBNeg	pair_421
3328	Other	102	very_large	2015	Coleraine	35	6	5	Medium_fragmentation	0.582	LargeArea	0.06	1.12	Medium	2.621	1	2	9	2.171830852	Medium	1	bTBPos	pair_422
3256	Other	105	very_large	2015	Coleraine	43	7	4	Little_fragmentation	0.458	LargeArea	0.0266	0.836	Medium	1.486	1	1	9	1.464414408	Low	0	bTBNeg	pair_422
3419	Breeder	100	very_large	2015	Coleraine	26	10	8	High_fragmentation	0.337	LargeArea	0.0272	1.73	High	4.205	1	3	32	6.861287479	Very High	1	bTBPos	pair_423
654	Breeder	100	very_large	2015	Coleraine	68	14	8	High_fragmentation	1.573	VeryLargeArea	0.35	21.195	Very High	45.727	1	1	18	3.237872012	High	0	bTBNeg	pair_423
3327	Dairy	173	very_large	2015	Coleraine	36	11	5	Medium_fragmentation	0.566	LargeArea	0.0334	3.036	High	5.249	1	6	24	8.058781796	Very High	1	bTBPos	pair_424
729	Dairy	172	very_large	2015	Coleraine	52	15	7	Medium_fragmentation	0.665	VeryLargeArea	0.0365	1.958	High	4.709	1	1	28	5.59402465	Very High	0	bTBNeg	pair_424
3358	Dairy	168	very_large	2015	Coleraine	51	13	5	Medium_fragmentation	0.548	LargeArea	0.027	3.487	Very High	5.676	1	2	29	6.349776918	Very High	1	bTBPos	pair_425
729	Dairy	172	very_large	2015	Coleraine	52	15	7	Medium_fragmentation	0.665	VeryLargeArea	0.0365	1.958	High	4.709	1	1	28	5.59402465	Very High	0	bTBNeg	pair_425
3334	Finisher	126	very_large	2015	Coleraine	51	12	5	Medium_fragmentation	1.023	VeryLargeArea	0.0871	1.776	High	4.987	1	9	36	6.651355828	Very High	1	bTBPos	pair_426
3635	Finisher	120	very_large	2015	Coleraine	11	7	4	Little_fragmentation	0.362	LargeArea	0.0597	0.591	Medium	0.77	1	1	9	2.418093511	Medium	0	bTBNeg	pair_426
3413	Breeder	59	large	2015	Coleraine	23	5	1	Not_fragmented	0.307	MediumArea	0.0276	0	Low	0	0	0	6	0.895144169	Low	1	bTBPos	pair_427
580	Breeder	54	large	2015	Coleraine	19	2	1	Not_fragmented	0.273	MediumArea	0.0249	0	Low	0	1	1	12	3.587778548	High	0	bTBNeg	pair_427
3255	Dairy	162	very_large	2015	Coleraine	36	8	2	Little_fragmentation	0.559	LargeArea	0.034	2.579	High	2.579	1	3	17	3.878810121	High	1	bTBPos	pair_428
729	Dairy	172	very_large	2015	Coleraine	52	15	7	Medium_fragmentation	0.665	VeryLargeArea	0.0365	1.958	High	4.709	1	1	28	5.59402465	Very High	0	bTBNeg	pair_428
3250	Dairy	269	very_large	2015	Coleraine	52	11	7	Medium_fragmentation	0.917	VeryLargeArea	0.0434	1.573	High	3.351	1	3	39	10.28282744	Very High	1	bTBPos	pair_429
698	Dairy	271	very_large	2015	Coleraine	40	6	4	Little_fragmentation	0.788	VeryLargeArea	0.0368	3.44	Very High	6.219	1	2	14	3.981657235	High	0	bTBNeg	pair_429
3280	Other	170.5	very_large	2015	Coleraine	35	8	5	Medium_fragmentation	0.75	VeryLargeArea	0.0561	6.306	Very High	17.106	1	5	18	5.364202983	Very High	1	bTBPos	pair_430
569	Other	176	very_large	2015	Coleraine	36	11	6	Medium_fragmentation	0.705	VeryLargeArea	0.0899	1.008	Medium	2.933	1	1	8	1.764338439	Medium	0	bTBNeg	pair_430
3294	Dairy	95.5	very_large	2015	Coleraine	52	6	3	Little_fragmentation	0.708	VeryLargeArea	0.0358	3.061	Very High	3.535	1	2	19	2.512469888	Medium	1	bTBPos	pair_431
575	Dairy	94	very_large	2015	Coleraine	9	1	1	Not_fragmented	0.241	MediumArea	0.0368	0	Low	0	1	1	11	3.037536376	High	0	bTBNeg	pair_431
3251	Other	173	very_large	2015	Coleraine	42	11	3	Little_fragmentation	0.852	VeryLargeArea	0.0539	6.165	Very High	6.439	1	4	14	4.335466315	High	1	bTBPos	pair_432
569	Other	176	very_large	2015	Coleraine	36	11	6	Medium_fragmentation	0.705	VeryLargeArea	0.0899	1.008	Medium	2.933	1	1	8	1.764338439	Medium	0	bTBNeg	pair_432
3436	Dairy	394	very_large	2015	Coleraine	31	8	1	Not_fragmented	1.232	VeryLargeArea	0.1505	0	Low	0	1	3	9	3.085115954	High	1	bTBPos	pair_433
3748	Dairy	386	very_large	2015	Coleraine	29	10	4	Little_fragmentation	0.492	LargeArea	0.032	2.22	High	3.593	1	1	18	4.49531966	High	0	bTBNeg	pair_433
3248	Dairy	59	large	2015	Coleraine	20	9	5	Medium_fragmentation	0.317	LargeArea	0.04	8.524	Very High	9.491	0	0	2	0.362352741	Low	1	bTBPos	pair_434
587	Dairy	54	large	2015	Coleraine	28	7	3	Little_fragmentation	0.437	LargeArea	0.08	4.698	Very High	5.35	1	2	13	2.690732887	Medium	0	bTBNeg	pair_434
3352	Dairy	233	very_large	2015	Coleraine	46	8	5	Medium_fragmentation	0.861	VeryLargeArea	0.0456	1.416	High	3.923	0	0	5	1.144862799	Low	1	bTBPos	pair_435
3764	Dairy	228	very_large	2015	Coleraine	30	7	2	Little_fragmentation	0.513	LargeArea	0.0493	0.999	Medium	0.999	1	2	20	5.341227694	Very High	0	bTBNeg	pair_435
3260	Breeder	66	large	2015	Coleraine	28	6	2	Little_fragmentation	0.414	LargeArea	0.0665	0.654	Medium	0.654	1	1	24	6.529668579	Very High	1	bTBPos	pair_436
624	Breeder	66	large	2015	Coleraine	16	3	2	Little_fragmentation	0.233	MediumArea	0.036	4.665	Very High	4.665	0	0	2	0.618378803	Low	0	bTBNeg	pair_436
3295	Other	98	very_large	2015	Coleraine	30	10	7	Medium_fragmentation	0.383	LargeArea	0.0326	0.854	Medium	1.573	1	1	11	2.637222769	Medium	1	bTBPos	pair_437
3399	Other	88	very_large	2015	Coleraine	33	7	3	Little_fragmentation	0.827	VeryLargeArea	0.2923	4.341	Very High	5.568	1	2	10	1.482002898	Medium	0	bTBNeg	pair_437
3254	Dairy	252	very_large	2015	Coleraine	56	24	13	Very_High_fragmentation	1.099	VeryLargeArea	0.0435	5.054	Very High	14.546	1	7	58	12.21996668	Very High	1	bTBPos	pair_438
675	Dairy	261	very_large	2015	Coleraine	79	19	10	High_fragmentation	1.233	VeryLargeArea	0.0922	2.103	High	5.209	1	1	51	14.59371323	Very High	0	bTBNeg	pair_438
3312	Dairy	164	very_large	2015	Coleraine	40	7	5	Medium_fragmentation	0.607	VeryLargeArea	0.0325	0.411	Low	1.891	1	2	15	4.024708925	High	1	bTBPos	pair_439
729	Dairy	172	very_large	2015	Coleraine	52	15	7	Medium_fragmentation	0.665	VeryLargeArea	0.0365	1.958	High	4.709	1	1	28	5.59402465	Very High	0	bTBNeg	pair_439
3320	Finisher	80	very_large	2015	Coleraine	14	5	3	Little_fragmentation	0.339	LargeArea	0.0407	0.63	Medium	0.651	1	2	4	1.54737455	Medium	1	bTBPos	pair_440
773	Finisher	75	large	2015	Coleraine	45	11	6	Medium_fragmentation	0.696	VeryLargeArea	0.0427	3.265	Very High	7.343	1	2	26	6.606918757	Very High	0	bTBNeg	pair_440
3273	Finisher	116	very_large	2015	Coleraine	35	5	2	Little_fragmentation	0.494	LargeArea	0.033	2.893	High	2.893	1	2	5	0.67378163	Low	1	bTBPos	pair_441
3635	Finisher	120	very_large	2015	Coleraine	11	7	4	Little_fragmentation	0.362	LargeArea	0.0597	0.591	Medium	0.77	1	1	9	2.418093511	Medium	0	bTBNeg	pair_441
3513	Breeder	66.5	large	2015	Londonderry	40	8	5	Medium_fragmentation	0.741	VeryLargeArea	0.0662	4.313	Very High	7.433	1	2	22	7.583625187	Very High	1	bTBPos	pair_442
5441	Breeder	63	large	2015	Londonderry	16	4	1	Not_fragmented	0.342	LargeArea	0.0431	0	Low	0	1	1	2	0.422143295	Low	0	bTBNeg	pair_442
3516	Dairy	149	very_large	2015	Londonderry	42	16	8	High_fragmentation	0.797	VeryLargeArea	0.054	1.066	Medium	2.747	1	1	8	4.237517482	High	1	bTBPos	pair_443
3453	Dairy	147	very_large	2015	Londonderry	24	5	4	Little_fragmentation	0.546	LargeArea	0.0757	0.826	Medium	1.512	1	1	19	5.637369863	Very High	0	bTBNeg	pair_443
3447	Finisher	38	medium	2015	Londonderry	27	9	5	Medium_fragmentation	0.692	VeryLargeArea	0.0651	2.522	High	7.772	1	5	17	3.724576877	High	1	bTBPos	pair_444
3566	Finisher	41	medium	2015	Londonderry	35	11	8	High_fragmentation	0.699	VeryLargeArea	0.1161	1.986	High	7.506	0	0	25	5.086197255	Very High	0	bTBNeg	pair_444
3458	Other	64	large	2015	Londonderry	27	5	4	Little_fragmentation	0.565	LargeArea	0.0366	1.211	Medium	2.156	1	3	10	2.773973264	Medium	1	bTBPos	pair_445
3539	Other	63	large	2015	Londonderry	40	15	7	Medium_fragmentation	0.643	VeryLargeArea	0.0503	5.9	Very High	9.941	1	1	34	11.05395204	Very High	0	bTBNeg	pair_445
3491	Other	301.5	very_large	2015	Londonderry	51	13	9	High_fragmentation	1.527	VeryLargeArea	0.0875	2.51	High	6.24	1	6	20	4.505452621	High	1	bTBPos	pair_446
3534	Other	275	very_large	2015	Londonderry	37	12	7	Medium_fragmentation	1.069	VeryLargeArea	0.0676	2.431	High	5.888	0	0	16	4.603245522	High	0	bTBNeg	pair_446
3518	Other	97	very_large	2015	Londonderry	25	9	6	Medium_fragmentation	0.754	VeryLargeArea	0.1016	1.041	Medium	1.987	1	3	2	0.507842831	Low	1	bTBPos	pair_447
3444	Other	91	very_large	2015	Londonderry	42	10	4	Little_fragmentation	0.958	VeryLargeArea	0.063	1.388	High	2.16	1	1	22	6.147048663	Very High	0	bTBNeg	pair_447
3533	Other	22	medium	2015	Londonderry	8	2	2	Little_fragmentation	0.161	SmallArea	0.039	3.75	Very High	3.75	1	3	10	2.168684773	Medium	1	bTBPos	pair_448
3524	Other	20	medium	2015	Londonderry	9	5	3	Little_fragmentation	0.152	SmallArea	0.0278	0.662	Medium	0.947	1	1	15	3.718496474	High	0	bTBNeg	pair_448
5593	Finisher	82	very_large	2015	Londonderry	22	2	1	Not_fragmented	0.922	VeryLargeArea	0.1151	0	Low	0	1	2	3	1.216352529	Low	1	bTBPos	pair_449
3521	Finisher	76	very_large	2015	Londonderry	31	10	4	Little_fragmentation	0.706	VeryLargeArea	0.0682	1.497	High	1.917	1	1	22	5.060591137	Very High	0	bTBNeg	pair_449
3446	Breeder	22	medium	2015	Londonderry	28	9	5	Medium_fragmentation	0.382	LargeArea	0.0234	1.071	Medium	3.716	1	1	9	2.802124596	Medium	1	bTBPos	pair_450
3462	Breeder	27	medium	2015	Londonderry	26	6	3	Little_fragmentation	0.53	LargeArea	0.0606	2.171	High	2.54	1	3	11	2.002495911	Medium	0	bTBNeg	pair_450
3494	Breeder	36.5	medium	2015	Londonderry	10	1	1	Not_fragmented	0.097	SmallArea	0.0198	0	Low	0	0	0	3	1.386570925	Low	1	bTBPos	pair_451
3462	Breeder	27	medium	2015	Londonderry	26	6	3	Little_fragmentation	0.53	LargeArea	0.0606	2.171	High	2.54	1	3	11	2.002495911	Medium	0	bTBNeg	pair_451
3510	Breeder	110	very_large	2015	Londonderry	25	9	5	Medium_fragmentation	0.504	LargeArea	0.0491	0.541	Medium	0.722	1	4	9	2.293208641	Medium	1	bTBPos	pair_452
3545	Breeder	105	very_large	2015	Londonderry	27	7	3	Little_fragmentation	0.637	VeryLargeArea	0.0526	0.92	Medium	1.376	0	0	8	2.030550033	Medium	0	bTBNeg	pair_452
3464	Other	98	very_large	2015	Londonderry	45	6	4	Little_fragmentation	0.687	VeryLargeArea	0.0389	1.927	High	2.431	1	3	20	5.703842425	Very High	1	bTBPos	pair_453
3444	Other	91	very_large	2015	Londonderry	42	10	4	Little_fragmentation	0.958	VeryLargeArea	0.063	1.388	High	2.16	1	1	22	6.147048663	Very High	0	bTBNeg	pair_453
3486	Dairy	240	very_large	2015	Londonderry	40	9	4	Little_fragmentation	1.066	VeryLargeArea	0.0619	5.798	Very High	10.728	1	1	17	6.099921696	Very High	1	bTBPos	pair_454
3556	Dairy	242	very_large	2015	Londonderry	22	7	4	Little_fragmentation	0.701	VeryLargeArea	0.076	0.966	Medium	1.321	0	0	7	2.10817087	Medium	0	bTBNeg	pair_454
3366	Other	150	very_large	2015	Coleraine	28	7	3	Little_fragmentation	0.513	LargeArea	0.0465	0.952	Medium	1.034	1	5	14	4.339028028	High	1	bTBPos	pair_455
511	Other	142	very_large	2015	Coleraine	32	14	6	Medium_fragmentation	0.434	LargeArea	0.023	3.171	Very High	4.718	0	0	12	2.667379322	Medium	0	bTBNeg	pair_455
3441	Breeder	80	very_large	2015	Londonderry	29	8	6	Medium_fragmentation	0.489	LargeArea	0.0532	7.805	Very High	15.071	1	4	10	2.525356296	Medium	1	bTBPos	pair_456
5603	Breeder	83	very_large	2015	Londonderry	6	3	1	Not_fragmented	0.272	MediumArea	0.0727	0	Low	0	0	0	2	0.565292784	Low	0	bTBNeg	pair_456
3503	Other	24	medium	2015	Londonderry	37	5	5	Medium_fragmentation	0.522	LargeArea	0.0376	0.904	Medium	1.548	0	0	7	1.445187259	Low	1	bTBPos	pair_457
3524	Other	20	medium	2015	Londonderry	9	5	3	Little_fragmentation	0.152	SmallArea	0.0278	0.662	Medium	0.947	1	1	15	3.718496474	High	0	bTBNeg	pair_457
3466	Dairy	405	very_large	2015	Londonderry	53	13	7	Medium_fragmentation	1.247	VeryLargeArea	0.104	2.607	High	12.899	1	6	15	6.005024993	Very High	1	bTBPos	pair_458
3573	Dairy	408	very_large	2015	Londonderry	50	9	5	Medium_fragmentation	1.493	VeryLargeArea	0.0967	1.747	High	3.017	0	0	11	3.609343081	High	0	bTBNeg	pair_458
3470	Finisher	0	small	2015	Londonderry	24	6	3	Little_fragmentation	0.679	VeryLargeArea	0.1163	4.996	Very High	5.308	1	1	2	0.371477127	Low	1	bTBPos	pair_459
3537	Finisher	6	small	2015	Londonderry	7	1	1	Not_fragmented	0.131	SmallArea	0.0264	0	Low	0	1	1	6	0.385746083	Low	0	bTBNeg	pair_459
3523	Dairy	705	very_large	2015	Londonderry	76	28	12	Very_High_fragmentation	2.096	VeryLargeArea	0.1267	3.123	Very High	20.426	1	2	32	7.575234724	Very High	1	bTBPos	pair_460
3439	Dairy	427	very_large	2015	Londonderry	90	26	11	Very_High_fragmentation	2.36	VeryLargeArea	0.0758	2.021	High	3.968	0	0	44	12.07116658	Very High	0	bTBNeg	pair_460
2833	Breeder	53	large	2015	Enniskillen	35	3	3	Little_fragmentation	0.472	LargeArea	0.0657	5.914	Very High	9.474	1	3	24	7.533161312	Very High	1	bTBPos	pair_461
2900	Breeder	47	medium	2015	Enniskillen	16	5	5	Medium_fragmentation	0.363	LargeArea	0.1391	1.03	Medium	1.72	0	0	14	3.063383927	High	0	bTBNeg	pair_461
3548	Breeder	40	medium	2015	Londonderry	10	4	2	Little_fragmentation	0.153	SmallArea	0.0322	0.437	Low	0.437	0	0	8	1.358794261	Low	1	bTBPos	pair_462
3489	Breeder	49	medium	2015	Londonderry	27	6	3	Little_fragmentation	0.672	VeryLargeArea	0.2332	18.119	Very High	18.307	0	0	10	2.719153453	Medium	0	bTBNeg	pair_462
3571	Breeder	36	medium	2015	Londonderry	8	3	1	Not_fragmented	0.256	MediumArea	0.052	0	Low	0	0	0	7	1.332635702	Low	1	bTBPos	pair_463
3462	Breeder	27	medium	2015	Londonderry	26	6	3	Little_fragmentation	0.53	LargeArea	0.0606	2.171	High	2.54	1	3	11	2.002495911	Medium	0	bTBNeg	pair_463
3577	Breeder	89	very_large	2015	Londonderry	30	9	7	Medium_fragmentation	0.82	VeryLargeArea	0.0581	1.133	Medium	30.662	1	3	16	3.57239057	High	1	bTBPos	pair_464
5603	Breeder	83	very_large	2015	Londonderry	6	3	1	Not_fragmented	0.272	MediumArea	0.0727	0	Low	0	0	0	2	0.565292784	Low	0	bTBNeg	pair_464
3543	Finisher	177	very_large	2015	Londonderry	21	8	2	Little_fragmentation	1.085	VeryLargeArea	0.0984	1.996	High	1.996	0	0	12	4.557784783	High	1	bTBPos	pair_465
3521	Finisher	76	very_large	2015	Londonderry	31	10	4	Little_fragmentation	0.706	VeryLargeArea	0.0682	1.497	High	1.917	1	1	22	5.060591137	Very High	0	bTBNeg	pair_465
3547	Dairy	656	very_large	2015	Londonderry	47	17	11	Very_High_fragmentation	1.759	VeryLargeArea	0.0851	8.576	Very High	16.369	0	0	21	7.879549444	Very High	1	bTBPos	pair_466
3439	Dairy	427	very_large	2015	Londonderry	90	26	11	Very_High_fragmentation	2.36	VeryLargeArea	0.0758	2.021	High	3.968	0	0	44	12.07116658	Very High	0	bTBNeg	pair_466
3702	Finisher	20	medium	2015	Coleraine	8	4	2	Little_fragmentation	0.11	SmallArea	0.0241	1.481	High	1.481	0	0	6	1.483091824	Medium	1	bTBPos	pair_467
716	Finisher	15	small	2015	Coleraine	15	3	2	Little_fragmentation	0.11	SmallArea	0.0131	0.4	Low	0.4	0	0	3	0.974411654	Low	0	bTBNeg	pair_467
3591	Finisher	125	very_large	2015	Coleraine	41	7	4	Little_fragmentation	0.709	VeryLargeArea	0.0379	4.829	Very High	9.295	0	0	21	5.88717605	Very High	1	bTBPos	pair_468
3635	Finisher	120	very_large	2015	Coleraine	11	7	4	Little_fragmentation	0.362	LargeArea	0.0597	0.591	Medium	0.77	1	1	9	2.418093511	Medium	0	bTBNeg	pair_468
3772	Dairy	192	very_large	2015	Coleraine	46	23	12	Very_High_fragmentation	0.96	VeryLargeArea	0.0493	2.201	High	5.799	1	2	33	7.693816197	Very High	1	bTBPos	pair_469
710	Dairy	198	very_large	2015	Coleraine	19	2	1	Not_fragmented	0.513	LargeArea	0.0461	0	Low	0	1	1	2	0.236426509	Low	0	bTBNeg	pair_469
3710	Other	26	medium	2015	Coleraine	6	1	1	Not_fragmented	0.058	SmallArea	0.0168	0	Low	0	1	2	7	1.883787901	Medium	1	bTBPos	pair_470
797	Other	25	medium	2015	Coleraine	16	9	6	Medium_fragmentation	0.209	MediumArea	0.0321	2.294	High	3.128	1	1	9	1.48748892	Medium	0	bTBNeg	pair_470
3789	Dairy	120	very_large	2015	Coleraine	37	13	8	High_fragmentation	0.318	LargeArea	0.0294	0.934	Medium	2.238	1	5	35	6.271053855	Very High	1	bTBPos	pair_471
556	Dairy	115	very_large	2015	Coleraine	32	13	5	Medium_fragmentation	0.408	LargeArea	0.0385	2.879	High	8.948	1	2	33	6.020702864	Very High	0	bTBNeg	pair_471
3756	Breeder	188	very_large	2015	Coleraine	41	13	10	High_fragmentation	0.608	VeryLargeArea	0.0335	2.479	High	3.875	1	4	27	5.003858523	Very High	1	bTBPos	pair_472
3701	Breeder	186	very_large	2015	Coleraine	117	31	17	Very_High_fragmentation	1.528	VeryLargeArea	0.1318	5.911	Very High	12.005	1	1	57	11.48345295	Very High	0	bTBNeg	pair_472
3605	Breeder	77	very_large	2015	Coleraine	24	11	6	Medium_fragmentation	0.328	LargeArea	0.0216	1.513	High	6.327	0	0	13	2.91901679	High	1	bTBPos	pair_473
598	Breeder	71	large	2015	Coleraine	17	7	5	Medium_fragmentation	0.171	MediumArea	0.0189	1.622	High	5.159	0	0	8	2.336276343	Medium	0	bTBNeg	pair_473
3714	Other	38	medium	2015	Coleraine	21	5	3	Little_fragmentation	0.305	MediumArea	0.048	5.635	Very High	7.196	0	0	5	1.923432696	Medium	1	bTBPos	pair_474
641	Other	33	medium	2015	Coleraine	19	8	6	Medium_fragmentation	0.199	MediumArea	0.0242	5.144	Very High	9.73	1	1	14	4.191103982	High	0	bTBNeg	pair_474
3741	Other	26	medium	2015	Coleraine	39	8	4	Little_fragmentation	1.055	VeryLargeArea	0.029	25.724	Very High	49.843	0	0	11	2.760844054	Medium	1	bTBPos	pair_475
797	Other	25	medium	2015	Coleraine	16	9	6	Medium_fragmentation	0.209	MediumArea	0.0321	2.294	High	3.128	1	1	9	1.48748892	Medium	0	bTBNeg	pair_475
3601	Breeder	22	medium	2015	Coleraine	15	3	2	Little_fragmentation	0.157	SmallArea	0.0214	0.387	Low	0.387	0	0	12	2.234898131	Medium	1	bTBPos	pair_476
772	Breeder	26	medium	2015	Coleraine	11	3	2	Little_fragmentation	0.127	SmallArea	0.018	2.984	High	2.984	0	0	10	2.943924571	High	0	bTBNeg	pair_476
3788	Other	61	large	2015	Coleraine	18	4	2	Little_fragmentation	0.427	LargeArea	0.047	2.206	High	2.206	1	1	10	3.891649401	High	1	bTBPos	pair_477
657	Other	67	large	2015	Coleraine	11	4	3	Little_fragmentation	0.063	SmallArea	0.0218	0.205	Low	0.378	0	0	5	0.553248331	Low	0	bTBNeg	pair_477
3745	Dairy	540	very_large	2015	Coleraine	78	21	8	High_fragmentation	1.14	VeryLargeArea	0.0716	0.652	Medium	1.759	0	0	14	2.643872187	Medium	1	bTBPos	pair_478
767	Dairy	535	very_large	2015	Coleraine	74	17	9	High_fragmentation	1.535	VeryLargeArea	0.0917	2.077	High	4.181	1	4	30	7.425252204	Very High	0	bTBNeg	pair_478
3663	Other	11	small	2015	Coleraine	13	2	1	Not_fragmented	0.298	MediumArea	0.0453	0	Low	0	0	0	12	3.629575603	High	1	bTBPos	pair_479
361	Other	5	small	2015	Coleraine	8	4	3	Little_fragmentation	0.06	SmallArea	0.013	1.216	Medium	1.482	1	1	7	1.128917671	Low	0	bTBNeg	pair_479
3585	Dairy	193	very_large	2015	Coleraine	60	11	4	Little_fragmentation	0.702	VeryLargeArea	0.0724	1.679	High	3.042	0	0	20	4.945167121	High	1	bTBPos	pair_480
710	Dairy	198	very_large	2015	Coleraine	19	2	1	Not_fragmented	0.513	LargeArea	0.0461	0	Low	0	1	1	2	0.236426509	Low	0	bTBNeg	pair_480
3608	Breeder	57	large	2015	Coleraine	23	6	4	Little_fragmentation	0.282	MediumArea	0.0281	2.821	High	3.501	1	3	25	4.557632008	High	1	bTBPos	pair_481
580	Breeder	54	large	2015	Coleraine	19	2	1	Not_fragmented	0.273	MediumArea	0.0249	0	Low	0	1	1	12	3.587778548	High	0	bTBNeg	pair_481
3712	Breeder	59.5	large	2015	Coleraine	16	8	6	Medium_fragmentation	0.218	MediumArea	0.0287	2.356	High	6.263	1	2	9	3.43286726	High	1	bTBPos	pair_482
580	Breeder	54	large	2015	Coleraine	19	2	1	Not_fragmented	0.273	MediumArea	0.0249	0	Low	0	1	1	12	3.587778548	High	0	bTBNeg	pair_482
3724	Other	253	very_large	2015	Coleraine	38	12	11	Very_High_fragmentation	0.588	LargeArea	0.0637	3.316	Very High	7.686	0	0	19	5.976897358	Very High	1	bTBPos	pair_483
3603	Other	250	very_large	2015	Coleraine	101	23	19	Very_High_fragmentation	2.057	VeryLargeArea	0.0014	4.947	Very High	47.296	0	0	48	10.66989268	Very High	0	bTBNeg	pair_483
3697	Other	132	very_large	2015	Coleraine	53	24	16	Very_High_fragmentation	0.672	VeryLargeArea	0.0495	4.059	Very High	12.554	1	2	36	7.245726666	Very High	1	bTBPos	pair_484
666	Other	138	very_large	2015	Coleraine	57	10	5	Medium_fragmentation	0.457	LargeArea	0.0217	0.87	Medium	1.54	1	2	22	5.112420272	Very High	0	bTBNeg	pair_484
3633	Other	100	very_large	2015	Coleraine	26	4	3	Little_fragmentation	0.461	LargeArea	0.0371	1.176	Medium	1.367	0	0	13	2.070500175	Medium	1	bTBPos	pair_485
3256	Other	105	very_large	2015	Coleraine	43	7	4	Little_fragmentation	0.458	LargeArea	0.0266	0.836	Medium	1.486	1	1	9	1.464414408	Low	0	bTBNeg	pair_485
3862	Breeder	17	medium	2015	Omagh	31	9	3	Little_fragmentation	0.371	LargeArea	0.0556	3.683	Very High	3.732	1	2	8	1.625050005	Medium	1	bTBPos	pair_486
2975	Breeder	17	medium	2015	Omagh	17	6	4	Little_fragmentation	0.168	MediumArea	0.0235	3.332	Very High	6.482	0	0	6	2.180579104	Medium	0	bTBNeg	pair_486
3855	Breeder	14	small	2015	Omagh	32	8	3	Little_fragmentation	0.462	LargeArea	0.0497	1.696	High	1.905	1	1	13	2.841475312	Medium	1	bTBPos	pair_487
3008	Breeder	4	small	2015	Omagh	7	4	1	Not_fragmented	0.035	SmallArea	0.0138	0	Low	0	1	4	6	1.084790859	Low	0	bTBNeg	pair_487
5085	Dairy	331	very_large	2015	Omagh	42	19	8	High_fragmentation	1.478	VeryLargeArea	0.0709	5.423	Very High	16.414	1	3	37	7.710274653	Very High	1	bTBPos	pair_488
4574	Dairy	322.5	very_large	2015	Omagh	58	14	6	Medium_fragmentation	1.049	VeryLargeArea	0.0703	4.321	Very High	6.108	1	1	36	8.551457794	Very High	0	bTBNeg	pair_488
3804	Dairy	67	large	2015	Omagh	16	6	3	Little_fragmentation	0.404	LargeArea	0.0691	0.784	Medium	1.103	1	4	9	3.593064654	High	1	bTBPos	pair_489
3035	Dairy	73	large	2015	Omagh	21	8	6	Medium_fragmentation	0.316	LargeArea	0.0212	5.742	Very High	7.022	0	0	10	2.58273903	Medium	0	bTBNeg	pair_489
5055	Finisher	185	very_large	2015	Omagh	38	15	7	Medium_fragmentation	0.983	VeryLargeArea	0.1039	7.539	Very High	24.175	1	6	17	3.741241842	High	1	bTBPos	pair_490
3843	Finisher	133	very_large	2015	Omagh	25	9	2	Little_fragmentation	0.574	LargeArea	0.0814	1.222	Medium	1.222	0	0	7	1.730765326	Medium	0	bTBNeg	pair_490
5021	Dairy	111.5	very_large	2015	Omagh	15	4	3	Little_fragmentation	0.495	LargeArea	0.0573	0.752	Medium	0.833	1	3	14	5.713416366	Very High	1	bTBPos	pair_491
3841	Dairy	104	very_large	2015	Omagh	27	9	4	Little_fragmentation	0.442	LargeArea	0.0418	0.819	Medium	1.386	0	0	10	2.232270163	Medium	0	bTBNeg	pair_491
3860	Dairy	224	very_large	2015	Omagh	43	13	9	High_fragmentation	0.878	VeryLargeArea	0.0596	7.701	Very High	16.914	0	0	33	8.062449521	Very High	1	bTBPos	pair_492
4728	Dairy	232	very_large	2015	Omagh	84	19	7	Medium_fragmentation	1.306	VeryLargeArea	0.0572	2.955	High	5.632	0	0	38	13.19300961	Very High	0	bTBNeg	pair_492
3830	Other	68	large	2015	Omagh	40	9	4	Little_fragmentation	1.761	VeryLargeArea	0.48	3.864	Very High	7.408	1	1	12	3.42461548	High	1	bTBPos	pair_493
3807	Other	73	large	2015	Omagh	33	10	3	Little_fragmentation	0.463	LargeArea	0.0337	1.293	Medium	1.667	1	1	15	4.680309025	High	0	bTBNeg	pair_493
3829	Breeder	48	medium	2015	Omagh	43	14	7	Medium_fragmentation	4.323	VeryLargeArea	0.6702	2.051	High	3.21	1	1	11	2.221600749	Medium	1	bTBPos	pair_494
3838	Breeder	50	medium	2015	Omagh	29	4	3	Little_fragmentation	0.394	LargeArea	0.0463	0.974	Medium	1.543	0	0	15	2.209566326	Medium	0	bTBNeg	pair_494
3845	Other	189	very_large	2015	Omagh	81	22	11	Very_High_fragmentation	1.375	VeryLargeArea	0.1738	2.737	High	7.263	1	4	37	8.59105049	Very High	1	bTBPos	pair_495
5092	Other	181	very_large	2015	Omagh	25	9	3	Little_fragmentation	0.456	LargeArea	0.0647	1.56	High	2.209	1	1	28	8.260126971	Very High	0	bTBNeg	pair_495
3856	Dairy	174	very_large	2015	Omagh	31	8	3	Little_fragmentation	0.572	LargeArea	0.0353	1.266	Medium	2.2	1	3	29	9.229028468	Very High	1	bTBPos	pair_496
5014	Dairy	175	very_large	2015	Omagh	32	7	2	Little_fragmentation	0.378	LargeArea	0.0312	1.198	Medium	1.198	1	2	21	4.183253068	High	0	bTBNeg	pair_496
3823	Other	122	very_large	2015	Omagh	12	5	1	Not_fragmented	0.32	LargeArea	0.0599	0	Low	0	1	3	5	1.925547437	Medium	1	bTBPos	pair_497
4704	Other	120	very_large	2015	Omagh	27	9	4	Little_fragmentation	0.404	LargeArea	0.0457	1.554	High	2.646	1	2	17	4.526925663	High	0	bTBNeg	pair_497
3803	Dairy	82	very_large	2015	Omagh	22	12	3	Little_fragmentation	0.27	MediumArea	0.0587	0.941	Medium	1.01	1	1	20	4.45519561	High	1	bTBPos	pair_498
3035	Dairy	73	large	2015	Omagh	21	8	6	Medium_fragmentation	0.316	LargeArea	0.0212	5.742	Very High	7.022	0	0	10	2.58273903	Medium	0	bTBNeg	pair_498
5062	Dairy	188	very_large	2015	Omagh	38	7	4	Little_fragmentation	0.666	VeryLargeArea	0.0572	2.803	High	5.338	1	1	15	4.760818563	High	1	bTBPos	pair_499
4910	Dairy	180	very_large	2015	Omagh	32	10	3	Little_fragmentation	0.621	VeryLargeArea	0.0716	1.41	High	2.217	0	0	16	5.456117883	Very High	0	bTBNeg	pair_499
3809	Dairy	360	very_large	2015	Omagh	40	12	7	Medium_fragmentation	1.185	VeryLargeArea	0.0896	1.775	High	4.022	1	2	30	10.08493121	Very High	1	bTBPos	pair_500
4958	Dairy	358	very_large	2015	Omagh	89	27	7	Medium_fragmentation	1.785	VeryLargeArea	0.1157	1.969	High	4.837	1	2	32	9.667936842	Very High	0	bTBNeg	pair_500
3903	Breeder	75	large	2015	Dungannon	22	6	4	Little_fragmentation	0.431	LargeArea	0.048	0.706	Medium	1.397	0	0	10	3.081016663	High	1	bTBPos	pair_501
3107	Breeder	71	large	2015	Dungannon	26	8	2	Little_fragmentation	0.412	LargeArea	0.0586	0.803	Medium	0.803	0	0	8	1.555464306	Medium	0	bTBNeg	pair_501
3985	Dairy	118	very_large	2015	Dungannon	34	9	7	Medium_fragmentation	0.709	VeryLargeArea	0.068	10.843	Very High	82.137	1	1	26	8.152450995	Very High	1	bTBPos	pair_502
3930	Dairy	109	very_large	2015	Dungannon	38	11	3	Little_fragmentation	0.406	LargeArea	0.0292	0.569	Medium	0.79	1	1	19	5.700416163	Very High	0	bTBNeg	pair_502
4043	Finisher	186	very_large	2015	Dungannon	34	9	4	Little_fragmentation	0.747	VeryLargeArea	0.0902	6.147	Very High	7.574	0	0	45	9.848951617	Very High	1	bTBPos	pair_503
4339	Finisher	182	very_large	2015	Dungannon	60	17	9	High_fragmentation	0.937	VeryLargeArea	0.0645	2.133	High	4.267	0	0	37	9.089043758	Very High	0	bTBNeg	pair_503
3976	Dairy	124	very_large	2015	Dungannon	53	10	4	Little_fragmentation	0.569	LargeArea	0.0285	1.249	Medium	2.199	0	0	30	7.555797608	Very High	1	bTBPos	pair_504
4046	Dairy	132	very_large	2015	Dungannon	45	9	3	Little_fragmentation	0.546	LargeArea	0.0574	1.541	High	1.856	1	2	7	0.922015144	Low	0	bTBNeg	pair_504
4007	Breeder	6	small	2015	Dungannon	9	2	1	Not_fragmented	0.085	SmallArea	0.019	0	Low	0	0	0	3	0.946653601	Low	1	bTBPos	pair_505
4246	Breeder	4	small	2015	Dungannon	13	4	3	Little_fragmentation	0.12	SmallArea	0.0299	7.814	Very High	9.399	0	0	16	3.108043156	High	0	bTBNeg	pair_505
4006	Dairy	98	very_large	2015	Dungannon	27	4	3	Little_fragmentation	0.335	LargeArea	0.0342	1.44	High	2.11	1	1	20	5.249361083	Very High	1	bTBPos	pair_506
3934	Dairy	92	very_large	2015	Dungannon	27	3	1	Not_fragmented	0.533	LargeArea	0.0552	0	Low	0	1	1	21	3.664599566	High	0	bTBNeg	pair_506
3990	Dairy	365	very_large	2015	Dungannon	71	20	10	High_fragmentation	1.175	VeryLargeArea	0.0491	2.631	High	5.25	1	2	43	10.61481048	Very High	1	bTBPos	pair_507
4375	Dairy	375	very_large	2015	Dungannon	37	11	3	Little_fragmentation	0.961	VeryLargeArea	0.0828	3.499	Very High	3.705	1	1	24	5.813476028	Very High	0	bTBNeg	pair_507
4256	Other	69	large	2015	Dungannon	35	12	3	Little_fragmentation	0.334	LargeArea	0.0247	1.315	Medium	2.308	0	0	13	2.606720293	Medium	1	bTBPos	pair_508
3886	Other	72	large	2015	Dungannon	36	8	6	Medium_fragmentation	0.36	LargeArea	0.0346	0.714	Medium	1.417	1	1	25	5.547133009	Very High	0	bTBNeg	pair_508
4313	Breeder	67	large	2015	Dungannon	38	5	3	Little_fragmentation	0.583	LargeArea	0.0646	3.203	Very High	3.411	0	0	15	3.023940602	High	1	bTBPos	pair_509
3107	Breeder	71	large	2015	Dungannon	26	8	2	Little_fragmentation	0.412	LargeArea	0.0586	0.803	Medium	0.803	0	0	8	1.555464306	Medium	0	bTBNeg	pair_509
4143	Finisher	251	very_large	2015	Dungannon	66	17	7	Medium_fragmentation	1.939	VeryLargeArea	0.1154	3.286	Very High	7.514	1	2	48	16.7778483	Very High	1	bTBPos	pair_510
4420	Finisher	257	very_large	2015	Dungannon	81	20	10	High_fragmentation	1.425	VeryLargeArea	0.0705	3.919	Very High	11.72	1	4	57	15.96129007	Very High	0	bTBNeg	pair_510
4144	Other	23	medium	2015	Dungannon	12	2	1	Not_fragmented	0.247	MediumArea	0.041	0	Low	0	1	2	3	0.965123882	Low	1	bTBPos	pair_511
4018	Other	14	small	2015	Dungannon	7	1	1	Not_fragmented	0.078	SmallArea	0.0214	0	Low	0	0	0	5	1.300198487	Low	0	bTBNeg	pair_511
4142	Dairy	287	very_large	2015	Dungannon	43	15	5	Medium_fragmentation	0.801	VeryLargeArea	0.0575	2.247	High	3.022	1	2	26	7.468576987	Very High	1	bTBPos	pair_512
4155	Dairy	277	very_large	2015	Dungannon	68	27	13	Very_High_fragmentation	1.301	VeryLargeArea	0.0946	2.986	High	6.791	1	4	55	11.43597856	Very High	0	bTBNeg	pair_512
4087	Breeder	32	medium	2015	Dungannon	7	4	3	Little_fragmentation	0.098	SmallArea	0.032	1.585	High	1.612	0	0	6	1.023066373	Low	1	bTBPos	pair_513
3190	Breeder	34	medium	2015	Dungannon	12	3	2	Little_fragmentation	0.155	SmallArea	0.0289	5.63	Very High	5.63	0	0	5	1.956125928	Medium	0	bTBNeg	pair_513
4146	Other	48	medium	2015	Dungannon	18	4	2	Little_fragmentation	0.22	MediumArea	0.0316	0.66	Medium	0.66	0	0	6	1.319774841	Low	1	bTBPos	pair_514
4030	Other	54	large	2015	Dungannon	15	5	3	Little_fragmentation	0.202	MediumArea	0.0282	2.525	High	2.984	0	0	11	2.47058184	Medium	0	bTBNeg	pair_514
4107	Other	39	medium	2015	Dungannon	9	2	2	Little_fragmentation	0.099	SmallArea	0.024	0.866	Medium	0.866	1	2	10	2.19136384	Medium	1	bTBPos	pair_515
4314	Other	47	medium	2015	Dungannon	22	4	3	Little_fragmentation	0.219	MediumArea	0.0334	8.629	Very High	8.895	1	2	10	1.729462475	Medium	0	bTBNeg	pair_515
4075	Dairy	179	very_large	2015	Dungannon	57	15	9	High_fragmentation	0.529	LargeArea	0.0308	1.199	Medium	2.722	1	1	27	6.652571266	Very High	1	bTBPos	pair_516
4391	Dairy	175	very_large	2015	Dungannon	27	16	5	Medium_fragmentation	0.543	LargeArea	0.0672	1.395	High	2.766	0	0	19	5.58189117	Very High	0	bTBNeg	pair_516
4300	Breeder	30	medium	2015	Dungannon	22	5	2	Little_fragmentation	0.214	MediumArea	0.021	6.368	Very High	6.368	1	2	7	1.143585918	Low	1	bTBPos	pair_517
3190	Breeder	34	medium	2015	Dungannon	12	3	2	Little_fragmentation	0.155	SmallArea	0.0289	5.63	Very High	5.63	0	0	5	1.956125928	Medium	0	bTBNeg	pair_517
4134	Breeder	136	very_large	2015	Dungannon	90	17	8	High_fragmentation	1.302	VeryLargeArea	0.0621	2.759	High	10.298	1	2	33	5.542395043	Very High	1	bTBPos	pair_518
3995	Breeder	127	very_large	2015	Dungannon	35	7	6	Medium_fragmentation	0.659	VeryLargeArea	0.0511	5.028	Very High	28.952	1	1	21	4.560950976	High	0	bTBNeg	pair_518
4106	Dairy	177	very_large	2015	Dungannon	40	11	9	High_fragmentation	0.431	LargeArea	0.0463	9.596	Very High	10.993	1	4	48	12.59469456	Very High	1	bTBPos	pair_519
4391	Dairy	175	very_large	2015	Dungannon	27	16	5	Medium_fragmentation	0.543	LargeArea	0.0672	1.395	High	2.766	0	0	19	5.58189117	Very High	0	bTBNeg	pair_519
4158	Dairy	624	very_large	2015	Dungannon	93	28	11	Very_High_fragmentation	1.56	VeryLargeArea	0.0994	5.912	Very High	14.902	1	1	47	11.98241166	Very High	1	bTBPos	pair_520
4046	Dairy	132	very_large	2015	Dungannon	45	9	3	Little_fragmentation	0.546	LargeArea	0.0574	1.541	High	1.856	1	2	7	0.922015144	Low	0	bTBNeg	pair_520
4186	Finisher	152	very_large	2015	Dungannon	33	11	6	Medium_fragmentation	0.644	VeryLargeArea	0.0675	2.294	High	3.933	1	2	45	12.1825716	Very High	1	bTBPos	pair_521
3895	Finisher	147	very_large	2015	Dungannon	23	10	8	High_fragmentation	0.36	LargeArea	0.0317	1.008	Medium	6.763	0	0	16	4.080066169	High	0	bTBNeg	pair_521
4266	Other	97	very_large	2015	Dungannon	24	7	4	Little_fragmentation	0.517	LargeArea	0.0654	1.358	Medium	2.112	1	2	29	8.465060565	Very High	1	bTBPos	pair_522
3925	Other	88	very_large	2015	Dungannon	36	10	8	High_fragmentation	0.673	VeryLargeArea	0.0556	9.809	Very High	12.701	0	0	29	5.998931776	Very High	0	bTBNeg	pair_522
4085	Other	108	very_large	2015	Dungannon	33	11	7	Medium_fragmentation	0.447	LargeArea	0.0507	4.15	Very High	7.958	1	2	23	4.645096385	High	1	bTBPos	pair_523
4053	Other	111	very_large	2015	Dungannon	30	10	4	Little_fragmentation	0.525	LargeArea	0.0428	5.652	Very High	10.953	0	0	13	4.102862975	High	0	bTBNeg	pair_523
4221	Other	165	very_large	2015	Dungannon	66	23	5	Medium_fragmentation	1.067	VeryLargeArea	0.053	3.706	Very High	8.27	1	11	51	11.39876983	Very High	1	bTBPos	pair_524
4452	Other	156	very_large	2015	Dungannon	22	9	4	Little_fragmentation	0.244	MediumArea	0.0441	6.175	Very High	9.362	1	1	15	3.587668041	High	0	bTBNeg	pair_524
4268	Other	31	medium	2015	Dungannon	27	7	2	Little_fragmentation	0.182	MediumArea	0.0202	0.581	Medium	0.581	1	2	19	4.773191919	High	1	bTBPos	pair_525
3945	Other	37	medium	2015	Dungannon	42	8	6	Medium_fragmentation	0.512	LargeArea	0.076	4.895	Very High	8.322	1	1	12	2.102675731	Medium	0	bTBNeg	pair_525
4100	Breeder	52.5	large	2015	Dungannon	21	5	3	Little_fragmentation	0.279	MediumArea	0.0328	1.298	Medium	1.859	1	3	23	4.646401182	High	1	bTBPos	pair_526
3898	Breeder	51	large	2015	Dungannon	77	8	4	Little_fragmentation	1.426	VeryLargeArea	0.3055	3.685	Very High	6.12	1	1	8	1.833868342	Medium	0	bTBNeg	pair_526
4277	Other	26	medium	2015	Dungannon	12	4	2	Little_fragmentation	0.275	MediumArea	0.0525	1.362	Medium	1.362	1	4	6	0.817134836	Low	1	bTBPos	pair_527
4056	Other	16	medium	2015	Dungannon	13	2	1	Not_fragmented	0.156	SmallArea	0.0292	0	Low	0	1	1	11	2.923260831	High	0	bTBNeg	pair_527
4193	Other	98	very_large	2015	Dungannon	58	9	6	Medium_fragmentation	0.492	LargeArea	0.0352	1.758	High	3.955	1	3	25	4.415687707	High	1	bTBPos	pair_528
3925	Other	88	very_large	2015	Dungannon	36	10	8	High_fragmentation	0.673	VeryLargeArea	0.0556	9.809	Very High	12.701	0	0	29	5.998931776	Very High	0	bTBNeg	pair_528
4260	Breeder	29	medium	2015	Dungannon	25	6	2	Little_fragmentation	0.475	LargeArea	0.091	0.758	Medium	0.758	0	0	5	0.857567901	Low	1	bTBPos	pair_529
3190	Breeder	34	medium	2015	Dungannon	12	3	2	Little_fragmentation	0.155	SmallArea	0.0289	5.63	Very High	5.63	0	0	5	1.956125928	Medium	0	bTBNeg	pair_529
4082	Dairy	46	medium	2015	Dungannon	10	5	2	Little_fragmentation	0.191	MediumArea	0.0566	0.226	Low	0.226	0	0	3	1.085861395	Low	1	bTBPos	pair_530
3892	Dairy	48	medium	2015	Dungannon	17	6	4	Little_fragmentation	0.2	MediumArea	0.0392	1.86	High	3.026	0	0	4	1.183705872	Low	0	bTBNeg	pair_530
4278	Breeder	77	very_large	2015	Dungannon	23	6	5	Medium_fragmentation	0.263	MediumArea	0.0369	2.274	High	2.68	1	3	14	2.429799648	Medium	1	bTBPos	pair_531
3107	Breeder	71	large	2015	Dungannon	26	8	2	Little_fragmentation	0.412	LargeArea	0.0586	0.803	Medium	0.803	0	0	8	1.555464306	Medium	0	bTBNeg	pair_531
4252	Dairy	93	very_large	2015	Dungannon	55	12	3	Little_fragmentation	0.697	VeryLargeArea	0.007	1.078	Medium	1.818	1	5	30	5.117356535	Very High	1	bTBPos	pair_532
3989	Dairy	86	very_large	2015	Dungannon	25	10	3	Little_fragmentation	0.348	LargeArea	0.0287	7.163	Very High	7.522	0	0	31	5.676194427	Very High	0	bTBNeg	pair_532
4212	Breeder	32	medium	2015	Dungannon	13	6	6	Medium_fragmentation	0.143	SmallArea	0.0254	4.185	Very High	9.697	1	2	13	1.524459211	Medium	1	bTBPos	pair_533
3190	Breeder	34	medium	2015	Dungannon	12	3	2	Little_fragmentation	0.155	SmallArea	0.0289	5.63	Very High	5.63	0	0	5	1.956125928	Medium	0	bTBNeg	pair_533
4754	Breeder	36	medium	2015	Omagh	26	7	3	Little_fragmentation	0.456	LargeArea	0.054	12.912	Very High	14.038	1	2	28	5.685847789	Very High	1	bTBPos	pair_534
5027	Breeder	26	medium	2015	Omagh	22	13	7	Medium_fragmentation	0.33	LargeArea	0.0319	1.485	High	3.374	0	0	19	3.014047635	High	0	bTBNeg	pair_534
4161	Other	90	very_large	2015	Dungannon	37	13	6	Medium_fragmentation	0.426	LargeArea	0.0362	3.359	Very High	7.196	1	2	37	6.417306887	Very High	1	bTBPos	pair_535
3901	Other	81	very_large	2015	Dungannon	32	9	8	High_fragmentation	0.472	LargeArea	0.0493	2.199	High	4.623	0	0	20	5.345193529	Very High	0	bTBNeg	pair_535
4234	Other	30	medium	2015	Dungannon	7	2	1	Not_fragmented	0.103	SmallArea	0.0273	0	Low	0	1	1	7	1.20626421	Low	1	bTBPos	pair_536
3945	Other	37	medium	2015	Dungannon	42	8	6	Medium_fragmentation	0.512	LargeArea	0.076	4.895	Very High	8.322	1	1	12	2.102675731	Medium	0	bTBNeg	pair_536
4298	Dairy	158	very_large	2015	Dungannon	47	11	5	Medium_fragmentation	0.534	LargeArea	0.0389	0.857	Medium	1.294	1	3	39	9.106982878	Very High	1	bTBPos	pair_537
4040	Dairy	162	very_large	2015	Dungannon	36	14	3	Little_fragmentation	0.575	LargeArea	0.0441	1.603	High	2.891	0	0	28	8.574365824	Very High	0	bTBNeg	pair_537
4286	Dairy	52	large	2015	Dungannon	16	7	5	Medium_fragmentation	0.191	MediumArea	0.0302	0.713	Medium	1.151	0	0	11	3.518250357	High	1	bTBPos	pair_538
3892	Dairy	48	medium	2015	Dungannon	17	6	4	Little_fragmentation	0.2	MediumArea	0.0392	1.86	High	3.026	0	0	4	1.183705872	Low	0	bTBNeg	pair_538
4188	Dairy	105.5	very_large	2015	Dungannon	28	10	4	Little_fragmentation	0.686	VeryLargeArea	0.0736	3.243	Very High	4.377	1	1	21	5.851071184	Very High	1	bTBPos	pair_539
3930	Dairy	109	very_large	2015	Dungannon	38	11	3	Little_fragmentation	0.406	LargeArea	0.0292	0.569	Medium	0.79	1	1	19	5.700416163	Very High	0	bTBNeg	pair_539
4510	Other	33	medium	2015	Dungannon	37	4	2	Little_fragmentation	0.29	MediumArea	0.0192	0.471	Low	0.471	1	1	9	1.528550141	Medium	1	bTBPos	pair_540
3945	Other	37	medium	2015	Dungannon	42	8	6	Medium_fragmentation	0.512	LargeArea	0.076	4.895	Very High	8.322	1	1	12	2.102675731	Medium	0	bTBNeg	pair_540
5137	Dairy	203	very_large	2015	Enniskillen	27	10	5	Medium_fragmentation	0.713	VeryLargeArea	0.14	1.268	Medium	2.788	1	1	9	3.458029733	High	1	bTBPos	pair_541
3139	Dairy	205	very_large	2015	Enniskillen	39	14	4	Little_fragmentation	0.964	VeryLargeArea	0.1143	1.666	High	2.79	1	1	11	3.230534442	High	0	bTBNeg	pair_541
4355	Breeder	45	medium	2015	Dungannon	20	5	2	Little_fragmentation	0.502	LargeArea	0.1995	0.956	Medium	0.956	1	5	7	1.977877625	Medium	1	bTBPos	pair_542
4039	Breeder	39	medium	2015	Dungannon	33	8	5	Medium_fragmentation	0.393	LargeArea	0.0408	0.656	Medium	1.273	0	0	18	3.104305861	High	0	bTBNeg	pair_542
5438	Breeder	50	medium	2015	Dungannon	29	8	2	Little_fragmentation	0.626	VeryLargeArea	0.0983	2.08	High	2.08	1	1	6	0.38793595	Low	1	bTBPos	pair_543
3898	Breeder	51	large	2015	Dungannon	77	8	4	Little_fragmentation	1.426	VeryLargeArea	0.3055	3.685	Very High	6.12	1	1	8	1.833868342	Medium	0	bTBNeg	pair_543
5567	Breeder	29	medium	2015	Dungannon	13	4	4	Little_fragmentation	0.232	MediumArea	0.0561	0.837	Medium	1.66	1	1	5	0.4082415	Low	1	bTBPos	pair_544
3190	Breeder	34	medium	2015	Dungannon	12	3	2	Little_fragmentation	0.155	SmallArea	0.0289	5.63	Very High	5.63	0	0	5	1.956125928	Medium	0	bTBNeg	pair_544
4325	Other	69.5	large	2015	Dungannon	20	6	1	Not_fragmented	0.283	MediumArea	0.0365	0	Low	0	1	1	14	2.707977577	Medium	1	bTBPos	pair_545
3886	Other	72	large	2015	Dungannon	36	8	6	Medium_fragmentation	0.36	LargeArea	0.0346	0.714	Medium	1.417	1	1	25	5.547133009	Very High	0	bTBNeg	pair_545
4388	Other	50	medium	2015	Dungannon	23	10	6	Medium_fragmentation	0.301	MediumArea	0.032	1.318	Medium	2.448	1	1	23	6.146976769	Very High	1	bTBPos	pair_546
4030	Other	54	large	2015	Dungannon	15	5	3	Little_fragmentation	0.202	MediumArea	0.0282	2.525	High	2.984	0	0	11	2.47058184	Medium	0	bTBNeg	pair_546
4416	Breeder	63	large	2015	Dungannon	16	7	6	Medium_fragmentation	0.238	MediumArea	0.0342	1.485	High	4.576	1	1	7	2.111306994	Medium	1	bTBPos	pair_547
3107	Breeder	71	large	2015	Dungannon	26	8	2	Little_fragmentation	0.412	LargeArea	0.0586	0.803	Medium	0.803	0	0	8	1.555464306	Medium	0	bTBNeg	pair_547
4430	Finisher	474	very_large	2015	Dungannon	21	5	4	Little_fragmentation	0.647	VeryLargeArea	0.0984	0.923	Medium	1.688	1	1	16	4.488542269	High	1	bTBPos	pair_548
3895	Finisher	147	very_large	2015	Dungannon	23	10	8	High_fragmentation	0.36	LargeArea	0.0317	1.008	Medium	6.763	0	0	16	4.080066169	High	0	bTBNeg	pair_548
4487	Dairy	429	very_large	2015	Dungannon	69	19	8	High_fragmentation	1.225	VeryLargeArea	0.0842	5.021	Very High	8.109	1	3	54	13.6975572	Very High	1	bTBPos	pair_549
4435	Dairy	419	very_large	2015	Dungannon	35	21	13	Very_High_fragmentation	0.834	VeryLargeArea	0.0559	3.233	Very High	9.394	1	3	45	11.68946284	Very High	0	bTBNeg	pair_549
4502	Other	191	very_large	2015	Dungannon	42	10	4	Little_fragmentation	0.761	VeryLargeArea	0.0518	4.467	Very High	5.73	1	1	17	5.189568152	Very High	1	bTBPos	pair_550
3961	Other	193	very_large	2015	Dungannon	36	11	6	Medium_fragmentation	0.643	VeryLargeArea	0.0731	2.13	High	3.529	1	2	21	4.86566661	High	0	bTBNeg	pair_550
4315	Finisher	114	very_large	2015	Dungannon	27	5	2	Little_fragmentation	0.758	VeryLargeArea	0.0684	2.787	High	2.787	1	3	13	3.700599488	High	1	bTBPos	pair_551
4274	Finisher	115	very_large	2015	Dungannon	22	5	3	Little_fragmentation	0.419	LargeArea	0.0552	0.944	Medium	0.954	0	0	9	2.946110122	High	0	bTBNeg	pair_551
4326	Breeder	27	medium	2015	Dungannon	47	10	6	Medium_fragmentation	0.392	LargeArea	0.0352	7.01	Very High	10.483	1	1	29	6.437419194	Very High	1	bTBPos	pair_552
3190	Breeder	34	medium	2015	Dungannon	12	3	2	Little_fragmentation	0.155	SmallArea	0.0289	5.63	Very High	5.63	0	0	5	1.956125928	Medium	0	bTBNeg	pair_552
4317	Dairy	142	very_large	2015	Dungannon	30	7	2	Little_fragmentation	0.553	LargeArea	0.1341	1.098	Medium	1.098	1	3	23	6.097998998	Very High	1	bTBPos	pair_553
4046	Dairy	132	very_large	2015	Dungannon	45	9	3	Little_fragmentation	0.546	LargeArea	0.0574	1.541	High	1.856	1	2	7	0.922015144	Low	0	bTBNeg	pair_553
4497	Breeder	36	medium	2015	Dungannon	15	6	3	Little_fragmentation	0.193	MediumArea	0.0293	3.784	Very High	4.56	1	1	11	2.837363478	Medium	1	bTBPos	pair_554
3190	Breeder	34	medium	2015	Dungannon	12	3	2	Little_fragmentation	0.155	SmallArea	0.0289	5.63	Very High	5.63	0	0	5	1.956125928	Medium	0	bTBNeg	pair_554
4438	Finisher	156	very_large	2015	Dungannon	29	14	7	Medium_fragmentation	0.576	LargeArea	0.0599	1.729	High	3.526	1	2	30	5.974166983	Very High	1	bTBPos	pair_555
3895	Finisher	147	very_large	2015	Dungannon	23	10	8	High_fragmentation	0.36	LargeArea	0.0317	1.008	Medium	6.763	0	0	16	4.080066169	High	0	bTBNeg	pair_555
4389	Finisher	66	large	2015	Dungannon	19	8	6	Medium_fragmentation	0.303	MediumArea	0.0451	2.661	High	6.408	1	1	15	3.997013048	High	1	bTBPos	pair_556
4364	Finisher	66	large	2015	Dungannon	21	10	7	Medium_fragmentation	0.246	MediumArea	0.034	0.82	Medium	1.514	1	1	15	4.500159086	High	0	bTBNeg	pair_556
4366	Finisher	114.5	very_large	2015	Dungannon	11	5	4	Little_fragmentation	0.231	MediumArea	0.0569	37.063	Very High	72.198	1	1	13	3.665987652	High	1	bTBPos	pair_557
4274	Finisher	115	very_large	2015	Dungannon	22	5	3	Little_fragmentation	0.419	LargeArea	0.0552	0.944	Medium	0.954	0	0	9	2.946110122	High	0	bTBNeg	pair_557
4429	Other	159	very_large	2015	Dungannon	110	23	9	High_fragmentation	1.631	VeryLargeArea	0.098	1.808	High	3.939	1	4	52	12.75374094	Very High	1	bTBPos	pair_558
4452	Other	156	very_large	2015	Dungannon	22	9	4	Little_fragmentation	0.244	MediumArea	0.0441	6.175	Very High	9.362	1	1	15	3.587668041	High	0	bTBNeg	pair_558
4471	Finisher	189	very_large	2015	Dungannon	30	9	5	Medium_fragmentation	0.749	VeryLargeArea	0.0752	1.014	Medium	4.55	1	2	14	7.028289887	Very High	1	bTBPos	pair_559
4339	Finisher	182	very_large	2015	Dungannon	60	17	9	High_fragmentation	0.937	VeryLargeArea	0.0645	2.133	High	4.267	0	0	37	9.089043758	Very High	0	bTBNeg	pair_559
4407	Finisher	62	large	2015	Dungannon	11	6	4	Little_fragmentation	0.178	MediumArea	0.0354	1.112	Medium	2.225	1	2	7	1.26832977	Low	1	bTBPos	pair_560
4364	Finisher	66	large	2015	Dungannon	21	10	7	Medium_fragmentation	0.246	MediumArea	0.034	0.82	Medium	1.514	1	1	15	4.500159086	High	0	bTBNeg	pair_560
4403	Dairy	66	large	2015	Dungannon	25	7	4	Little_fragmentation	0.329	LargeArea	0.0505	2.91	High	4.889	1	3	23	4.897133898	High	1	bTBPos	pair_561
4024	Dairy	66	large	2015	Dungannon	41	6	4	Little_fragmentation	0.493	LargeArea	0.0277	1.303	Medium	2.151	1	2	35	6.764112134	Very High	0	bTBNeg	pair_561
4303	Breeder	56	large	2015	Dungannon	16	4	2	Little_fragmentation	0.206	MediumArea	0.0458	0.256	Low	0.256	0	0	5	1.866499155	Medium	1	bTBPos	pair_562
3898	Breeder	51	large	2015	Dungannon	77	8	4	Little_fragmentation	1.426	VeryLargeArea	0.3055	3.685	Very High	6.12	1	1	8	1.833868342	Medium	0	bTBNeg	pair_562
4672	Dairy	103	very_large	2015	Omagh	37	9	1	Not_fragmented	0.352	LargeArea	0.0277	0	Low	0	1	1	17	3.495855263	High	1	bTBPos	pair_563
3828	Dairy	98	very_large	2015	Omagh	12	7	4	Little_fragmentation	0.348	LargeArea	0.0852	0.595	Medium	1.133	0	0	7	2.466349948	Medium	0	bTBNeg	pair_563
4606	Dairy	225	very_large	2015	Omagh	42	9	4	Little_fragmentation	0.643	VeryLargeArea	0.0352	3.377	Very High	6.358	1	2	22	5.339090406	Very High	1	bTBPos	pair_564
4728	Dairy	232	very_large	2015	Omagh	84	19	7	Medium_fragmentation	1.306	VeryLargeArea	0.0572	2.955	High	5.632	0	0	38	13.19300961	Very High	0	bTBNeg	pair_564
4986	Other	91	very_large	2015	Omagh	28	9	3	Little_fragmentation	0.401	LargeArea	0.0394	1.203	Medium	1.654	1	3	17	5.074045499	Very High	1	bTBPos	pair_565
3840	Other	100	very_large	2015	Omagh	22	8	3	Little_fragmentation	0.232	MediumArea	0.026	1.466	High	2.109	0	0	10	2.968995697	High	0	bTBNeg	pair_565
4690	Dairy	86	very_large	2015	Omagh	18	5	2	Little_fragmentation	0.312	MediumArea	0.0382	1.283	Medium	1.283	1	1	5	0.893682246	Low	1	bTBPos	pair_566
3835	Dairy	89	very_large	2015	Omagh	20	5	1	Not_fragmented	0.386	LargeArea	0.0375	0	Low	0	0	0	9	2.2892588	Medium	0	bTBNeg	pair_566
4674	Dairy	162	very_large	2015	Omagh	24	13	2	Little_fragmentation	0.646	VeryLargeArea	0.0644	2.174	High	2.174	1	5	7	1.258963516	Low	1	bTBPos	pair_567
5046	Dairy	152	very_large	2015	Omagh	15	4	1	Not_fragmented	0.525	LargeArea	0.0591	0	Low	0	1	2	17	5.323948812	Very High	0	bTBNeg	pair_567
4983	Dairy	364	very_large	2015	Omagh	60	11	6	Medium_fragmentation	1.006	VeryLargeArea	0.0592	1.309	Medium	2.884	0	0	28	7.152141448	Very High	1	bTBPos	pair_568
4958	Dairy	358	very_large	2015	Omagh	89	27	7	Medium_fragmentation	1.785	VeryLargeArea	0.1157	1.969	High	4.837	1	2	32	9.667936842	Very High	0	bTBNeg	pair_568
4596	Dairy	173	very_large	2015	Omagh	33	5	2	Little_fragmentation	0.545	LargeArea	0.0392	1.012	Medium	1.012	1	3	22	5.467081114	Very High	1	bTBPos	pair_569
5014	Dairy	175	very_large	2015	Omagh	32	7	2	Little_fragmentation	0.378	LargeArea	0.0312	1.198	Medium	1.198	1	2	21	4.183253068	High	0	bTBNeg	pair_569
4772	Other	131	very_large	2015	Omagh	40	5	1	Not_fragmented	0.769	VeryLargeArea	0.0601	0	Low	0	1	2	16	2.331978202	Medium	1	bTBPos	pair_570
4739	Other	138	very_large	2015	Omagh	14	6	4	Little_fragmentation	0.534	LargeArea	0.1135	0.643	Medium	1.246	0	0	23	6.983097279	Very High	0	bTBNeg	pair_570
4911	Other	32	medium	2015	Omagh	23	2	1	Not_fragmented	0.39	LargeArea	0.0396	0	Low	0	1	1	4	1.02332722	Low	1	bTBPos	pair_571
3859	Other	37	medium	2015	Omagh	25	4	2	Little_fragmentation	0.474	LargeArea	0.072	3.233	Very High	3.233	0	0	9	2.306052291	Medium	0	bTBNeg	pair_571
4973	Dairy	78	very_large	2015	Omagh	49	14	11	Very_High_fragmentation	0.569	LargeArea	0.0247	6.096	Very High	13.932	1	4	23	4.829420112	High	1	bTBPos	pair_572
3035	Dairy	73	large	2015	Omagh	21	8	6	Medium_fragmentation	0.316	LargeArea	0.0212	5.742	Very High	7.022	0	0	10	2.58273903	Medium	0	bTBNeg	pair_572
4909	Finisher	69	large	2015	Omagh	19	3	1	Not_fragmented	0.303	MediumArea	0.0325	0	Low	0	0	0	19	4.499593182	High	1	bTBPos	pair_573
3854	Finisher	72	large	2015	Omagh	19	5	2	Little_fragmentation	0.256	MediumArea	0.0469	1.643	High	1.643	0	0	3	0.390005995	Low	0	bTBNeg	pair_573
4602	Other	108	very_large	2015	Omagh	78	11	2	Little_fragmentation	0.92	VeryLargeArea	0.0464	6.484	Very High	6.484	1	4	49	13.09082474	Very High	1	bTBPos	pair_574
3840	Other	100	very_large	2015	Omagh	22	8	3	Little_fragmentation	0.232	MediumArea	0.026	1.466	High	2.109	0	0	10	2.968995697	High	0	bTBNeg	pair_574
4755	Dairy	143	very_large	2015	Omagh	50	14	5	Medium_fragmentation	0.64	VeryLargeArea	0.0427	26.459	Very High	27.356	1	1	26	4.718934674	High	1	bTBPos	pair_575
5046	Dairy	152	very_large	2015	Omagh	15	4	1	Not_fragmented	0.525	LargeArea	0.0591	0	Low	0	1	2	17	5.323948812	Very High	0	bTBNeg	pair_575
4814	Dairy	94	very_large	2015	Omagh	40	7	1	Not_fragmented	0.588	LargeArea	0.0357	0	Low	0	1	2	19	4.317879304	High	1	bTBPos	pair_576
3828	Dairy	98	very_large	2015	Omagh	12	7	4	Little_fragmentation	0.348	LargeArea	0.0852	0.595	Medium	1.133	0	0	7	2.466349948	Medium	0	bTBNeg	pair_576
4781	Dairy	113	very_large	2015	Omagh	7	2	1	Not_fragmented	0.207	MediumArea	0.0528	0	Low	0	1	1	8	2.044798007	Medium	1	bTBPos	pair_577
3841	Dairy	104	very_large	2015	Omagh	27	9	4	Little_fragmentation	0.442	LargeArea	0.0418	0.819	Medium	1.386	0	0	10	2.232270163	Medium	0	bTBNeg	pair_577
4697	Breeder	32	medium	2015	Omagh	8	3	3	Little_fragmentation	0.144	SmallArea	0.032	0.598	Medium	0.844	1	2	10	1.872191664	Medium	1	bTBPos	pair_578
5027	Breeder	26	medium	2015	Omagh	22	13	7	Medium_fragmentation	0.33	LargeArea	0.0319	1.485	High	3.374	0	0	19	3.014047635	High	0	bTBNeg	pair_578
5015	Breeder	9	small	2015	Omagh	11	2	2	Little_fragmentation	0.244	MediumArea	0.0595	0.525	Medium	0.525	1	2	9	1.029683338	Low	1	bTBPos	pair_579
3008	Breeder	4	small	2015	Omagh	7	4	1	Not_fragmented	0.035	SmallArea	0.0138	0	Low	0	1	4	6	1.084790859	Low	0	bTBNeg	pair_579
4892	Breeder	55	large	2015	Omagh	29	6	2	Little_fragmentation	0.303	MediumArea	0.0339	1.232	Medium	1.232	1	1	14	3.148148667	High	1	bTBPos	pair_580
3838	Breeder	50	medium	2015	Omagh	29	4	3	Little_fragmentation	0.394	LargeArea	0.0463	0.974	Medium	1.543	0	0	15	2.209566326	Medium	0	bTBNeg	pair_580
4913	Other	32.5	medium	2015	Omagh	21	6	2	Little_fragmentation	0.259	MediumArea	0.0207	1.861	High	1.861	1	3	11	2.145141701	Medium	1	bTBPos	pair_581
3859	Other	37	medium	2015	Omagh	25	4	2	Little_fragmentation	0.474	LargeArea	0.072	3.233	Very High	3.233	0	0	9	2.306052291	Medium	0	bTBNeg	pair_581
4524	Breeder	66	large	2015	Omagh	58	15	8	High_fragmentation	0.626	VeryLargeArea	0.065	1.723	High	8.321	1	4	33	7.973206594	Very High	1	bTBPos	pair_582
3853	Breeder	65.5	large	2015	Omagh	36	8	6	Medium_fragmentation	0.48	LargeArea	0.0464	0.692	Medium	2.516	1	1	19	4.831382104	High	0	bTBNeg	pair_582
4730	Breeder	159	very_large	2015	Omagh	19	6	2	Little_fragmentation	0.372	LargeArea	0.0704	3.566	Very High	3.566	1	1	15	3.701360559	High	1	bTBPos	pair_583
4793	Breeder	157	very_large	2015	Omagh	25	5	3	Little_fragmentation	0.525	LargeArea	0.0659	6.528	Very High	8.237	1	1	33	7.416642719	Very High	0	bTBNeg	pair_583
5008	Other	63	large	2015	Omagh	29	8	4	Little_fragmentation	0.355	LargeArea	0.0366	3.288	Very High	6.57	0	0	10	1.661908172	Medium	1	bTBPos	pair_584
3807	Other	73	large	2015	Omagh	33	10	3	Little_fragmentation	0.463	LargeArea	0.0337	1.293	Medium	1.667	1	1	15	4.680309025	High	0	bTBNeg	pair_584
4627	Other	39	medium	2015	Omagh	21	5	2	Little_fragmentation	0.336	LargeArea	0.0536	5.307	Very High	5.307	1	1	6	0.70171652	Low	1	bTBPos	pair_585
3859	Other	37	medium	2015	Omagh	25	4	2	Little_fragmentation	0.474	LargeArea	0.072	3.233	Very High	3.233	0	0	9	2.306052291	Medium	0	bTBNeg	pair_585
4826	Breeder	20	medium	2015	Omagh	36	8	2	Little_fragmentation	0.534	LargeArea	0.072	0.607	Medium	0.607	0	0	16	2.413933573	Medium	1	bTBPos	pair_586
2975	Breeder	17	medium	2015	Omagh	17	6	4	Little_fragmentation	0.168	MediumArea	0.0235	3.332	Very High	6.482	0	0	6	2.180579104	Medium	0	bTBNeg	pair_586
4666	Other	69	large	2015	Omagh	13	5	2	Little_fragmentation	0.205	MediumArea	0.0249	1.916	High	1.916	1	1	4	1.110834285	Low	1	bTBPos	pair_587
3807	Other	73	large	2015	Omagh	33	10	3	Little_fragmentation	0.463	LargeArea	0.0337	1.293	Medium	1.667	1	1	15	4.680309025	High	0	bTBNeg	pair_587
4923	Dairy	471	very_large	2015	Omagh	101	23	6	Medium_fragmentation	1.728	VeryLargeArea	0.0595	10.535	Very High	13.175	1	2	32	10.83071194	Very High	1	bTBPos	pair_588
5059	Dairy	474	very_large	2015	Omagh	42	13	6	Medium_fragmentation	1.04	VeryLargeArea	0.0685	11.306	Very High	13.51	1	5	15	4.55562621	High	0	bTBNeg	pair_588
4995	Breeder	113	very_large	2015	Omagh	56	17	8	High_fragmentation	1.001	VeryLargeArea	0.0535	15.052	Very High	80.665	1	2	28	7.097594722	Very High	1	bTBPos	pair_589
3797	Breeder	113	very_large	2015	Omagh	25	4	2	Little_fragmentation	0.438	LargeArea	0.0568	0.853	Medium	0.853	0	0	21	6.496899193	Very High	0	bTBNeg	pair_589
4963	Dairy	168	very_large	2015	Omagh	28	10	4	Little_fragmentation	0.654	VeryLargeArea	0.0802	3.445	Very High	6.251	1	2	35	7.923777689	Very High	1	bTBPos	pair_590
5014	Dairy	175	very_large	2015	Omagh	32	7	2	Little_fragmentation	0.378	LargeArea	0.0312	1.198	Medium	1.198	1	2	21	4.183253068	High	0	bTBNeg	pair_590
4768	Dairy	242	very_large	2015	Omagh	39	5	2	Little_fragmentation	0.746	VeryLargeArea	0.0588	0.75	Medium	0.75	1	2	9	3.377557812	High	1	bTBPos	pair_591
4728	Dairy	232	very_large	2015	Omagh	84	19	7	Medium_fragmentation	1.306	VeryLargeArea	0.0572	2.955	High	5.632	0	0	38	13.19300961	Very High	0	bTBNeg	pair_591
4568	Dairy	313	very_large	2015	Omagh	45	5	2	Little_fragmentation	0.95	VeryLargeArea	0.0726	0.992	Medium	0.992	0	0	16	4.5539441	High	1	bTBPos	pair_592
5056	Dairy	313	very_large	2015	Omagh	49	13	2	Little_fragmentation	1.349	VeryLargeArea	0.1155	0.883	Medium	0.883	0	0	12	4.602917742	High	0	bTBNeg	pair_592
4616	Breeder	64	large	2015	Omagh	60	8	2	Little_fragmentation	0.437	LargeArea	0.015	1.182	Medium	1.182	0	0	16	2.961514521	High	1	bTBPos	pair_593
4993	Breeder	55	large	2015	Omagh	18	3	3	Little_fragmentation	0.272	MediumArea	0.085	1.965	High	2.568	0	0	14	4.064657401	High	0	bTBNeg	pair_593
4622	Finisher	56	large	2015	Omagh	21	2	1	Not_fragmented	0.292	MediumArea	0.024	0	Low	0	1	1	2	0.325612921	Low	1	bTBPos	pair_594
4656	Finisher	49	medium	2015	Omagh	24	7	2	Little_fragmentation	0.508	LargeArea	0.0653	0.95	Medium	0.95	1	2	14	5.430989208	Very High	0	bTBNeg	pair_594
4740	Dairy	455	very_large	2015	Omagh	52	12	8	High_fragmentation	1.303	VeryLargeArea	0.095	1.472	High	3.408	1	4	21	6.090050409	Very High	1	bTBPos	pair_595
5089	Dairy	446	very_large	2015	Omagh	42	13	4	Little_fragmentation	1.345	VeryLargeArea	0.0628	1.606	High	2.49	1	2	24	6.976588944	Very High	0	bTBNeg	pair_595
4614	Breeder	22	medium	2015	Omagh	12	4	3	Little_fragmentation	0.102	SmallArea	0.0164	0.398	Low	0.598	1	2	9	2.514370582	Medium	1	bTBPos	pair_596
2975	Breeder	17	medium	2015	Omagh	17	6	4	Little_fragmentation	0.168	MediumArea	0.0235	3.332	Very High	6.482	0	0	6	2.180579104	Medium	0	bTBNeg	pair_596
4979	Other	131	very_large	2015	Omagh	37	9	5	Medium_fragmentation	0.604	VeryLargeArea	0.0509	3.134	Very High	7.681	1	2	24	5.920605761	Very High	1	bTBPos	pair_597
4739	Other	138	very_large	2015	Omagh	14	6	4	Little_fragmentation	0.534	LargeArea	0.1135	0.643	Medium	1.246	0	0	23	6.983097279	Very High	0	bTBNeg	pair_597
4865	Dairy	477	very_large	2015	Omagh	61	12	5	Medium_fragmentation	1.209	VeryLargeArea	0.0743	2.607	High	3.587	1	3	36	8.139931094	Very High	1	bTBPos	pair_598
5059	Dairy	474	very_large	2015	Omagh	42	13	6	Medium_fragmentation	1.04	VeryLargeArea	0.0685	11.306	Very High	13.51	1	5	15	4.55562621	High	0	bTBNeg	pair_598
4595	Other	94	very_large	2015	Omagh	52	15	6	Medium_fragmentation	0.596	VeryLargeArea	0.0262	0.858	Medium	1.532	0	0	23	5.041365817	Very High	1	bTBPos	pair_599
3840	Other	100	very_large	2015	Omagh	22	8	3	Little_fragmentation	0.232	MediumArea	0.026	1.466	High	2.109	0	0	10	2.968995697	High	0	bTBNeg	pair_599
4856	Dairy	217	very_large	2015	Omagh	58	10	3	Little_fragmentation	0.971	VeryLargeArea	0.0551	11.802	Very High	12.367	1	3	23	6.857504345	Very High	1	bTBPos	pair_600
4566	Dairy	213	very_large	2015	Omagh	56	16	8	High_fragmentation	0.726	VeryLargeArea	0.0346	1.264	Medium	3.424	1	4	27	6.984739884	Very High	0	bTBNeg	pair_600
4559	Breeder	50	medium	2015	Omagh	49	11	3	Little_fragmentation	0.724	VeryLargeArea	0.1376	1.298	Medium	2.008	1	1	16	3.260759016	High	1	bTBPos	pair_601
3838	Breeder	50	medium	2015	Omagh	29	4	3	Little_fragmentation	0.394	LargeArea	0.0463	0.974	Medium	1.543	0	0	15	2.209566326	Medium	0	bTBNeg	pair_601
4753	Breeder	17	medium	2015	Omagh	13	6	2	Little_fragmentation	0.111	SmallArea	0.0465	0.66	Medium	0.66	1	1	10	2.15164609	Medium	1	bTBPos	pair_602
2975	Breeder	17	medium	2015	Omagh	17	6	4	Little_fragmentation	0.168	MediumArea	0.0235	3.332	Very High	6.482	0	0	6	2.180579104	Medium	0	bTBNeg	pair_602
4563	Breeder	26	medium	2015	Omagh	18	7	2	Little_fragmentation	0.225	MediumArea	0.0362	0.547	Medium	0.547	1	2	14	3.545423975	High	1	bTBPos	pair_603
2975	Breeder	17	medium	2015	Omagh	17	6	4	Little_fragmentation	0.168	MediumArea	0.0235	3.332	Very High	6.482	0	0	6	2.180579104	Medium	0	bTBNeg	pair_603
4903	Other	19	medium	2015	Omagh	24	6	2	Little_fragmentation	0.909	VeryLargeArea	0.4	1.252	Medium	1.252	0	0	4	1.013491551	Low	1	bTBPos	pair_604
5150	Other	9.5	small	2015	Omagh	23	5	4	Little_fragmentation	0.386	LargeArea	0.0637	2.768	High	5.488	0	0	14	3.724994844	High	0	bTBNeg	pair_604
4535	Dairy	117	very_large	2015	Omagh	51	8	3	Little_fragmentation	0.716	VeryLargeArea	0.0396	2.067	High	3.91	1	1	19	8.229283878	Very High	1	bTBPos	pair_605
3877	Dairy	122	very_large	2015	Omagh	30	9	4	Little_fragmentation	0.559	LargeArea	0.0589	2.793	High	2.995	1	1	16	3.530240356	High	0	bTBNeg	pair_605
4629	Other	116	very_large	2015	Omagh	81	18	7	Medium_fragmentation	1.359	VeryLargeArea	0.1871	1.83	High	3.872	0	0	33	8.464820189	Very High	1	bTBPos	pair_606
4872	Other	109	very_large	2015	Omagh	17	6	1	Not_fragmented	0.283	MediumArea	0.0335	0	Low	0	0	0	15	3.817935664	High	0	bTBNeg	pair_606
4576	Dairy	226	very_large	2015	Omagh	29	9	3	Little_fragmentation	0.604	VeryLargeArea	0.0605	1.279	Medium	1.957	1	1	22	6.743783844	Very High	1	bTBPos	pair_607
4728	Dairy	232	very_large	2015	Omagh	84	19	7	Medium_fragmentation	1.306	VeryLargeArea	0.0572	2.955	High	5.632	0	0	38	13.19300961	Very High	0	bTBNeg	pair_607
4662	Dairy	882	very_large	2015	Omagh	104	41	16	Very_High_fragmentation	3.427	VeryLargeArea	0.1741	5.49	Very High	14.922	1	5	55	23.04199017	Very High	1	bTBPos	pair_608
3799	Dairy	131	very_large	2015	Omagh	26	6	4	Little_fragmentation	0.457	LargeArea	0.0409	1.235	Medium	2.347	0	0	15	3.400737834	High	0	bTBNeg	pair_608
4846	Breeder	10	small	2015	Omagh	19	2	1	Not_fragmented	0.213	MediumArea	0.0234	0	Low	0	1	2	9	1.51496974	Medium	1	bTBPos	pair_609
3008	Breeder	4	small	2015	Omagh	7	4	1	Not_fragmented	0.035	SmallArea	0.0138	0	Low	0	1	4	6	1.084790859	Low	0	bTBNeg	pair_609
4655	Breeder	7	small	2015	Omagh	17	10	9	High_fragmentation	0.207	MediumArea	0.0534	1.663	High	2.683	1	3	24	2.13838332	Medium	1	bTBPos	pair_610
3008	Breeder	4	small	2015	Omagh	7	4	1	Not_fragmented	0.035	SmallArea	0.0138	0	Low	0	1	4	6	1.084790859	Low	0	bTBNeg	pair_610
4659	Other	63.5	large	2015	Omagh	35	6	3	Little_fragmentation	0.546	LargeArea	0.0309	1.496	High	1.966	1	3	24	5.520131577	Very High	1	bTBPos	pair_611
3807	Other	73	large	2015	Omagh	33	10	3	Little_fragmentation	0.463	LargeArea	0.0337	1.293	Medium	1.667	1	1	15	4.680309025	High	0	bTBNeg	pair_611
4789	Other	59	large	2015	Omagh	40	14	9	High_fragmentation	0.525	LargeArea	0.0392	1.093	Medium	30.284	1	2	33	7.052086283	Very High	1	bTBPos	pair_612
3834	Other	52	large	2015	Omagh	15	3	1	Not_fragmented	0.256	MediumArea	0.0371	0	Low	0	0	0	18	4.154953971	High	0	bTBNeg	pair_612
4608	Breeder	253	very_large	2015	Omagh	65	13	4	Little_fragmentation	1.835	VeryLargeArea	0.09	5.287	Very High	10.392	1	1	24	7.594831177	Very High	1	bTBPos	pair_613
4837	Breeder	260	very_large	2015	Omagh	52	15	6	Medium_fragmentation	1.085	VeryLargeArea	0.1227	5.731	Very High	15.188	1	10	30	9.322590041	Very High	0	bTBNeg	pair_613
4803	Breeder	106	very_large	2015	Omagh	31	9	5	Medium_fragmentation	0.429	LargeArea	0.028	9.991	Very High	13.665	0	0	11	1.629565127	Medium	1	bTBPos	pair_614
3797	Breeder	113	very_large	2015	Omagh	25	4	2	Little_fragmentation	0.438	LargeArea	0.0568	0.853	Medium	0.853	0	0	21	6.496899193	Very High	0	bTBNeg	pair_614
4689	Finisher	133	very_large	2015	Omagh	83	27	14	Very_High_fragmentation	1.478	VeryLargeArea	0.1299	5.557	Very High	14.039	1	4	53	12.21185921	Very High	1	bTBPos	pair_615
3843	Finisher	133	very_large	2015	Omagh	25	9	2	Little_fragmentation	0.574	LargeArea	0.0814	1.222	Medium	1.222	0	0	7	1.730765326	Medium	0	bTBNeg	pair_615
4787	Other	132	very_large	2015	Omagh	50	8	4	Little_fragmentation	0.72	VeryLargeArea	0.0542	4.077	Very High	7.47	1	3	37	8.401587275	Very High	1	bTBPos	pair_616
3857	Other	142	very_large	2015	Omagh	22	9	4	Little_fragmentation	0.346	LargeArea	0.047	2.306	High	3.094	1	1	14	2.931604279	High	0	bTBNeg	pair_616
4874	Other	14	small	2015	Omagh	7	3	1	Not_fragmented	0.115	SmallArea	0.0505	0	Low	0	0	0	2	0.359891463	Low	1	bTBPos	pair_617
5150	Other	9.5	small	2015	Omagh	23	5	4	Little_fragmentation	0.386	LargeArea	0.0637	2.768	High	5.488	0	0	14	3.724994844	High	0	bTBNeg	pair_617
4882	Breeder	109	very_large	2015	Omagh	83	13	4	Little_fragmentation	1.224	VeryLargeArea	0.0737	14.505	Very High	27.913	1	1	22	5.969045575	Very High	1	bTBPos	pair_618
3797	Breeder	113	very_large	2015	Omagh	25	4	2	Little_fragmentation	0.438	LargeArea	0.0568	0.853	Medium	0.853	0	0	21	6.496899193	Very High	0	bTBNeg	pair_618
4919	Breeder	73	large	2015	Omagh	31	12	7	Medium_fragmentation	0.357	LargeArea	0.0275	3.622	Very High	11.054	1	1	17	3.516690135	High	1	bTBPos	pair_619
4806	Breeder	81	very_large	2015	Omagh	58	11	2	Little_fragmentation	1.951	VeryLargeArea	0.4518	15.387	Very High	15.387	1	2	23	5.031284379	Very High	0	bTBNeg	pair_619
4849	Breeder	32	medium	2015	Omagh	9	7	3	Little_fragmentation	0.178	MediumArea	0.0445	3.967	Very High	4.554	1	2	10	1.543755795	Medium	1	bTBPos	pair_620
5027	Breeder	26	medium	2015	Omagh	22	13	7	Medium_fragmentation	0.33	LargeArea	0.0319	1.485	High	3.374	0	0	19	3.014047635	High	0	bTBNeg	pair_620
4883	Dairy	186	very_large	2015	Omagh	71	13	5	Medium_fragmentation	1.31	VeryLargeArea	0.0648	7.734	Very High	9.894	1	2	19	4.82742482	High	1	bTBPos	pair_621
4910	Dairy	180	very_large	2015	Omagh	32	10	3	Little_fragmentation	0.621	VeryLargeArea	0.0716	1.41	High	2.217	0	0	16	5.456117883	Very High	0	bTBNeg	pair_621
4762	Breeder	41	medium	2015	Omagh	18	2	1	Not_fragmented	0.733	VeryLargeArea	0.0379	0	Low	0	0	0	9	1.036573276	Low	1	bTBPos	pair_622
3838	Breeder	50	medium	2015	Omagh	29	4	3	Little_fragmentation	0.394	LargeArea	0.0463	0.974	Medium	1.543	0	0	15	2.209566326	Medium	0	bTBNeg	pair_622
5036	Finisher	32	medium	2015	Omagh	29	8	3	Little_fragmentation	1.247	VeryLargeArea	0.0781	1.21	Medium	1.591	1	2	10	2.988353136	High	1	bTBPos	pair_623
4570	Finisher	25	medium	2015	Omagh	15	4	1	Not_fragmented	0.136	SmallArea	0.0157	0	Low	0	1	1	3	1.023472365	Low	0	bTBNeg	pair_623
5029	Finisher	187	very_large	2015	Omagh	53	18	6	Medium_fragmentation	1.259	VeryLargeArea	0.0552	2.84	High	12.814	1	1	14	4.541565481	High	1	bTBPos	pair_624
5064	Finisher	197	very_large	2015	Omagh	25	6	2	Little_fragmentation	0.427	LargeArea	0.0685	1.881	High	1.881	0	0	4	1.837361445	Medium	0	bTBNeg	pair_624
5031	Finisher	194	very_large	2015	Omagh	24	6	3	Little_fragmentation	0.696	VeryLargeArea	0.0679	6.973	Very High	8.392	0	0	17	3.886590452	High	1	bTBPos	pair_625
5534	Finisher	199	very_large	2015	Omagh	27	12	4	Little_fragmentation	0.866	VeryLargeArea	0.0866	1.693	High	2.497	1	3	25	7.848220887	Very High	0	bTBNeg	pair_625
5104	Dairy	206	very_large	2015	Omagh	45	14	9	High_fragmentation	0.841	VeryLargeArea	0.0574	2.33	High	6.503	1	3	29	8.711505922	Very High	1	bTBPos	pair_626
3851	Dairy	201	very_large	2015	Omagh	61	15	4	Little_fragmentation	0.832	VeryLargeArea	0.0478	2.84	High	5.626	1	2	23	6.285118394	Very High	0	bTBNeg	pair_626
5093	Other	483	very_large	2015	Omagh	109	20	9	High_fragmentation	3.081	VeryLargeArea	0.2045	4.559	Very High	12.297	1	4	38	10.49523866	Very High	1	bTBPos	pair_627
2988	Other	163	very_large	2015	Omagh	52	10	4	Little_fragmentation	0.613	VeryLargeArea	0.0665	1.426	High	2.508	1	1	20	5.039471051	Very High	0	bTBNeg	pair_627
5112	Finisher	210	very_large	2015	Omagh	18	9	5	Medium_fragmentation	0.589	LargeArea	0.0801	0.744	Medium	2.595	0	0	18	6.930178305	Very High	1	bTBPos	pair_628
5039	Finisher	218	very_large	2015	Omagh	17	9	3	Little_fragmentation	0.851	VeryLargeArea	0.1105	1.73	High	1.774	1	1	13	5.360534321	Very High	0	bTBNeg	pair_628
5028	Finisher	92	very_large	2015	Omagh	45	7	5	Medium_fragmentation	0.742	VeryLargeArea	0.0419	0.629	Medium	49.594	1	1	23	6.899632497	Very High	1	bTBPos	pair_629
4758	Finisher	88	very_large	2015	Omagh	41	8	4	Little_fragmentation	0.857	VeryLargeArea	0.063	4.275	Very High	8.201	1	2	28	6.690879729	Very High	0	bTBNeg	pair_629
5057	Breeder	47	medium	2015	Omagh	40	10	3	Little_fragmentation	2.37	VeryLargeArea	1.2	1.629	High	1.643	0	0	2	0.18560252	Low	1	bTBPos	pair_630
3838	Breeder	50	medium	2015	Omagh	29	4	3	Little_fragmentation	0.394	LargeArea	0.0463	0.974	Medium	1.543	0	0	15	2.209566326	Medium	0	bTBNeg	pair_630
5038	Breeder	109	very_large	2015	Omagh	53	10	4	Little_fragmentation	0.897	VeryLargeArea	0.1143	2.543	High	4.36	0	0	12	3.945100858	High	1	bTBPos	pair_631
3797	Breeder	113	very_large	2015	Omagh	25	4	2	Little_fragmentation	0.438	LargeArea	0.0568	0.853	Medium	0.853	0	0	21	6.496899193	Very High	0	bTBNeg	pair_631
5023	Finisher	80	very_large	2015	Omagh	24	13	8	High_fragmentation	0.927	VeryLargeArea	0.1334	2.075	High	5.892	1	2	31	14.65480091	Very High	1	bTBPos	pair_632
3854	Finisher	72	large	2015	Omagh	19	5	2	Little_fragmentation	0.256	MediumArea	0.0469	1.643	High	1.643	0	0	3	0.390005995	Low	0	bTBNeg	pair_632
4824	Finisher	156	very_large	2015	Omagh	31	12	7	Medium_fragmentation	0.792	VeryLargeArea	0.045	5.125	Very High	12.172	1	3	29	8.695296503	Very High	1	bTBPos	pair_633
4577	Finisher	162	very_large	2015	Omagh	39	16	5	Medium_fragmentation	0.66	VeryLargeArea	0.0777	9.435	Very High	11.825	1	3	24	5.614303693	Very High	0	bTBNeg	pair_633
855	Breeder	21	medium	2015	Ballymena	16	2	1	Not_fragmented	0.236	MediumArea	0.04	0	Low	0	1	1	7	2.73522434	Medium	1	bTBPos	pair_634
826	Breeder	15	small	2015	Ballymena	34	6	2	Little_fragmentation	0.355	LargeArea	0.0289	0.437	Low	0.437	0	0	2	0.328046425	Low	0	bTBNeg	pair_634
200	Other	355	very_large	2015	Larne	108	19	12	Very_High_fragmentation	1.443	VeryLargeArea	0.0534	15.772	Very High	27.267	1	4	42	11.4379465	Very High	1	bTBPos	pair_635
81	Other	99	very_large	2015	Larne	46	9	4	Little_fragmentation	0.702	VeryLargeArea	0.0666	4.071	Very High	5.552	1	1	40	9.137112497	Very High	0	bTBNeg	pair_635
271	Breeder	16	medium	2015	Larne	33	7	4	Little_fragmentation	0.239	MediumArea	0.0396	5.999	Very High	10.95	1	3	25	5.730337758	Very High	1	bTBPos	pair_636
49	Breeder	15	small	2015	Larne	9	1	1	Not_fragmented	0.084	SmallArea	0.0161	0	Low	0	0	0	3	1.227905747	Low	0	bTBNeg	pair_636
427	Other	43	medium	2015	Ballymena	83	35	19	Very_High_fragmentation	4.99	VeryLargeArea	0.5971	14.176	Very High	59.483	1	1	14	2.907660371	High	1	bTBPos	pair_637
844	Other	35	medium	2015	Ballymena	36	5	2	Little_fragmentation	0.52	LargeArea	0.0584	2.03	High	2.03	0	0	11	3.540138056	High	0	bTBNeg	pair_637
1464	Finisher	147	very_large	2015	Newry	29	5	5	Medium_fragmentation	0.353	LargeArea	0.0374	2.29	High	3.453	1	1	10	2.688750932	Medium	1	bTBPos	pair_638
1425	Finisher	149	very_large	2015	Newry	42	11	7	Medium_fragmentation	0.402	LargeArea	0.0529	4.852	Very High	13.409	0	0	31	5.487898785	Very High	0	bTBNeg	pair_638
2362	Dairy	1188	very_large	2015	Newtownards	206	72	32	Very_High_fragmentation	5.24	VeryLargeArea	0.1264	25.947	Very High	63.224	1	5	40	5.800783058	Very High	1	bTBPos	pair_639
2220	Dairy	538	very_large	2015	Newtownards	52	15	8	High_fragmentation	1.699	VeryLargeArea	0.1992	5.421	Very High	7.608	1	3	19	2.744991561	Medium	0	bTBNeg	pair_639
438	Breeder	104	very_large	2015	Ballymena	37	8	2	Little_fragmentation	0.631	VeryLargeArea	0.088	0.468	Low	0.468	1	2	19	6.846031772	Very High	1	bTBPos	pair_640
834	Breeder	101	very_large	2015	Ballymena	64	13	3	Little_fragmentation	0.992	VeryLargeArea	0.0565	4.561	Very High	4.797	1	2	21	5.516380318	Very High	0	bTBNeg	pair_640
426	Breeder	57	large	2015	Ballymena	27	9	5	Medium_fragmentation	0.258	MediumArea	0.0313	0.813	Medium	1.155	0	0	16	4.319172692	High	1	bTBPos	pair_641
295	Breeder	51	large	2015	Ballymena	22	7	5	Medium_fragmentation	0.285	MediumArea	0.0288	28.265	Very High	28.671	0	0	4	1.126489994	Low	0	bTBNeg	pair_641
125	Other	130	very_large	2015	Larne	51	9	5	Medium_fragmentation	2.058	VeryLargeArea	0.43	82.586	Very High	83.849	1	1	9	2.676049384	Medium	1	bTBPos	pair_642
73	Other	125	very_large	2015	Larne	42	13	8	High_fragmentation	1.006	VeryLargeArea	0.1011	2.649	High	4.92	0	0	25	8.055143484	Very High	0	bTBNeg	pair_642
922	Other	88.5	very_large	2015	Armagh	41	10	5	Medium_fragmentation	0.597	VeryLargeArea	0.0451	3.694	Very High	4.007	1	1	36	8.940916037	Very High	1	bTBPos	pair_643
1161	Other	93	very_large	2015	Armagh	15	3	3	Little_fragmentation	0.204	MediumArea	0.0251	0.636	Medium	0.938	1	1	19	3.827444471	High	0	bTBNeg	pair_643
1417	Other	31	medium	2015	Newry	27	15	10	High_fragmentation	0.228	MediumArea	0.0211	0.608	Medium	2.475	1	1	19	4.37224151	High	1	bTBPos	pair_644
1330	Other	22	medium	2015	Newry	15	7	5	Medium_fragmentation	0.087	SmallArea	0.0148	0.426	Low	0.893	0	0	5	1.177782816	Low	0	bTBNeg	pair_644
412	Other	75	large	2015	Ballymena	42	6	2	Little_fragmentation	0.549	LargeArea	0.0371	0.966	Medium	0.966	1	2	14	3.986013156	High	1	bTBPos	pair_645
839	Other	65	large	2015	Ballymena	14	4	1	Not_fragmented	0.202	MediumArea	0.0239	0	Low	0	1	1	7	1.583464939	Medium	0	bTBNeg	pair_645
1222	Finisher	22	medium	2015	Armagh	18	5	1	Not_fragmented	0.137	SmallArea	0.0191	0	Low	0	1	1	8	1.182351966	Low	1	bTBPos	pair_646
1065	Finisher	32	medium	2015	Armagh	22	4	4	Little_fragmentation	0.226	MediumArea	0.0302	4.641	Very High	8.28	1	2	14	3.235706466	High	0	bTBNeg	pair_646
1285	Finisher	249	very_large	2015	Newry	8	4	2	Little_fragmentation	0.066	SmallArea	0.017	0.829	Medium	0.829	1	2	9	1.503589631	Medium	1	bTBPos	pair_647
2543	Finisher	240	very_large	2015	Newry	58	11	4	Little_fragmentation	0.873	VeryLargeArea	0.0622	2.235	High	2.922	1	1	26	6.756724862	Very High	0	bTBNeg	pair_647
1415	Other	164	very_large	2015	Newry	27	9	6	Medium_fragmentation	0.48	LargeArea	0.0675	2.128	High	5.101	1	2	29	9.043821864	Very High	1	bTBPos	pair_648
2530	Other	171	very_large	2015	Newry	38	10	7	Medium_fragmentation	0.338	LargeArea	0.0165	1.58	High	3.593	0	0	21	4.147290153	High	0	bTBNeg	pair_648
5344	Finisher	307	very_large	2015	Newry	21	7	6	Medium_fragmentation	0.493	LargeArea	0.0729	2.677	High	6.687	1	2	12	3.427974484	High	1	bTBPos	pair_649
1425	Finisher	149	very_large	2015	Newry	42	11	7	Medium_fragmentation	0.402	LargeArea	0.0529	4.852	Very High	13.409	0	0	31	5.487898785	Very High	0	bTBNeg	pair_649
1061	Other	54.5	large	2015	Armagh	42	9	6	Medium_fragmentation	0.392	LargeArea	0.0284	2.178	High	2.806	1	2	32	8.224263491	Very High	1	bTBPos	pair_650
1199	Other	45	medium	2015	Armagh	25	6	4	Little_fragmentation	0.211	MediumArea	0.0282	1.189	Medium	1.942	1	1	14	3.093836876	High	0	bTBNeg	pair_650
1362	Dairy	139.5	very_large	2015	Newry	56	14	9	High_fragmentation	0.661	VeryLargeArea	0.0515	10.872	Very High	12.13	1	6	41	9.255164416	Very High	1	bTBPos	pair_651
1316	Dairy	140	very_large	2015	Newry	45	7	3	Little_fragmentation	0.641	VeryLargeArea	0.0473	2.095	High	2.465	1	1	18	5.924914446	Very High	0	bTBNeg	pair_651
1055	Other	116.5	very_large	2015	Armagh	33	16	9	High_fragmentation	0.644	VeryLargeArea	0.0472	4.177	Very High	8.782	1	2	33	7.307223373	Very High	1	bTBPos	pair_652
919	Other	113	very_large	2015	Armagh	13	4	2	Little_fragmentation	0.545	LargeArea	0.1258	0.617	Medium	0.617	1	1	5	1.267397194	Low	0	bTBNeg	pair_652
1254	Dairy	44	medium	2015	Armagh	28	16	12	Very_High_fragmentation	0.215	MediumArea	0.025	0.694	Medium	3.862	1	1	18	4.265159774	High	1	bTBPos	pair_653
1197	Dairy	38.5	medium	2015	Armagh	22	3	2	Little_fragmentation	0.174	MediumArea	0.0376	1.321	Medium	1.321	1	2	15	3.183714069	High	0	bTBNeg	pair_653
1440	Finisher	60	large	2015	Newry	16	7	2	Little_fragmentation	0.201	MediumArea	0.0249	0.293	Low	0.293	0	0	8	3.391590009	High	1	bTBPos	pair_654
1354	Finisher	64	large	2015	Newry	34	17	11	Very_High_fragmentation	0.345	LargeArea	0.0345	0.775	Medium	1.882	0	0	15	4.502968324	High	0	bTBNeg	pair_654
946	Dairy	164	very_large	2015	Armagh	47	12	7	Medium_fragmentation	0.571	LargeArea	0.0242	2.51	High	5.405	1	2	32	6.859955815	Very High	1	bTBPos	pair_655
871	Dairy	171	very_large	2015	Armagh	42	12	5	Medium_fragmentation	0.518	LargeArea	0.0302	1.641	High	2.423	1	2	30	7.781088107	Very High	0	bTBNeg	pair_655
1439	Finisher	31	medium	2015	Newry	8	5	2	Little_fragmentation	0.078	SmallArea	0.0176	1.172	Medium	1.172	1	3	9	1.666026466	Medium	1	bTBPos	pair_656
1304	Finisher	25	medium	2015	Newry	13	3	2	Little_fragmentation	0.195	MediumArea	0.0339	0.301	Low	0.301	1	1	11	2.667355086	Medium	0	bTBNeg	pair_656
112	Breeder	48	medium	2015	Larne	21	6	3	Little_fragmentation	0.3	MediumArea	0.0422	0.608	Medium	0.846	0	0	15	3.58176907	High	1	bTBPos	pair_657
70	Breeder	46	medium	2015	Larne	18	6	3	Little_fragmentation	0.429	LargeArea	0.0576	3.87	Very High	4.04	0	0	22	5.104851957	Very High	0	bTBNeg	pair_657
2352	Finisher	218	very_large	2015	Newtownards	28	3	2	Little_fragmentation	0.469	LargeArea	0.0467	0.715	Medium	0.715	1	1	18	5.238368864	Very High	1	bTBPos	pair_658
2289	Finisher	78	very_large	2015	Newtownards	28	8	2	Little_fragmentation	0.438	LargeArea	0.0402	1.146	Medium	1.146	1	2	12	2.356781588	Medium	0	bTBNeg	pair_658
1754	Dairy	201	very_large	2015	Newry	15	3	1	Not_fragmented	0.35	LargeArea	0.0412	0	Low	0	1	4	12	3.713000049	High	1	bTBPos	pair_659
1315	Dairy	196	very_large	2015	Newry	86	25	15	Very_High_fragmentation	0.582	LargeArea	0.0291	2.341	High	9.49	1	2	43	11.06003764	Very High	0	bTBNeg	pair_659
1982	Breeder	144	very_large	2015	Newtownards	29	3	2	Little_fragmentation	0.781	VeryLargeArea	0.0565	10.221	Very High	10.221	1	4	15	3.632717211	High	1	bTBPos	pair_660
1927	Breeder	138	very_large	2015	Newtownards	25	8	5	Medium_fragmentation	0.442	LargeArea	0.0422	3.31	Very High	5.308	0	0	0	0	Low	0	bTBNeg	pair_660
2205	Finisher	56	large	2015	Newtownards	25	4	2	Little_fragmentation	0.307	MediumArea	0.0275	1.201	Medium	1.201	1	1	15	3.253534937	High	1	bTBPos	pair_661
2088	Finisher	58	large	2015	Newtownards	15	4	3	Little_fragmentation	0.271	MediumArea	0.0281	0.865	Medium	0.94	0	0	7	0.812523248	Low	0	bTBNeg	pair_661
2998	Finisher	42.5	medium	2015	Enniskillen	14	1	1	Not_fragmented	0.198	MediumArea	0.0356	0	Low	0	0	0	4	1.184216522	Low	1	bTBPos	pair_662
2792	Finisher	42	medium	2015	Enniskillen	16	3	3	Little_fragmentation	0.32	LargeArea	0.0844	9.393	Very High	9.422	1	1	9	2.928280414	High	0	bTBNeg	pair_662
1062	Breeder	13	small	2015	Armagh	22	9	4	Little_fragmentation	0.319	LargeArea	0.0524	1.926	High	3.046	1	1	19	5.166190332	Very High	1	bTBPos	pair_663
918	Breeder	19.5	medium	2015	Armagh	14	1	1	Not_fragmented	0.137	SmallArea	0.0208	0	Low	0	1	1	10	2.984340056	High	0	bTBNeg	pair_663
1281	Breeder	20	medium	2015	Newry	18	14	8	High_fragmentation	0.102	SmallArea	0.0107	1.009	Medium	1.476	1	1	15	2.726491516	Medium	1	bTBPos	pair_664
1547	Breeder	12	small	2015	Newry	34	10	7	Medium_fragmentation	0.216	MediumArea	0.0127	1.266	Medium	2.318	1	1	21	3.81718521	High	0	bTBNeg	pair_664
897	Breeder	190	very_large	2015	Armagh	40	17	11	Very_High_fragmentation	0.572	LargeArea	0.0449	1.532	High	4.812	1	1	51	10.99514112	Very High	1	bTBPos	pair_665
1090	Breeder	186	very_large	2015	Armagh	95	39	23	Very_High_fragmentation	1.132	VeryLargeArea	0.0404	4.907	Very High	21.854	1	4	67	14.80805382	Very High	0	bTBNeg	pair_665
2708	Dairy	123	very_large	2015	Enniskillen	66	7	4	Little_fragmentation	0.997	VeryLargeArea	0.0708	1.034	Medium	1.597	1	2	27	7.098649641	Very High	1	bTBPos	pair_666
2890	Dairy	132	very_large	2015	Enniskillen	57	17	5	Medium_fragmentation	0.606	VeryLargeArea	0.0421	2.257	High	8.523	1	1	43	11.58613767	Very High	0	bTBNeg	pair_666
2757	Dairy	277.5	very_large	2015	Enniskillen	79	20	6	Medium_fragmentation	2.127	VeryLargeArea	0.1405	4.241	Very High	10.195	1	1	32	7.663774007	Very High	1	bTBPos	pair_667
2986	Dairy	280.5	very_large	2015	Enniskillen	41	6	4	Little_fragmentation	1.116	VeryLargeArea	0.1196	4.877	Very High	8.558	1	1	22	7.340266851	Very High	0	bTBNeg	pair_667
3003	Breeder	58	large	2015	Enniskillen	35	6	4	Little_fragmentation	0.669	VeryLargeArea	0.0519	1.119	Medium	2.224	0	0	3	1.991510401	Medium	1	bTBPos	pair_668
2774	Breeder	60	large	2015	Enniskillen	33	6	2	Little_fragmentation	0.584	LargeArea	0.0651	0.922	Medium	0.922	1	3	24	6.3172021	Very High	0	bTBNeg	pair_668
5163	Breeder	104	very_large	2015	Enniskillen	78	8	6	Medium_fragmentation	0.96	VeryLargeArea	0.041	2.82	High	5.575	1	7	38	11.00951784	Very High	1	bTBPos	pair_669
2712	Breeder	102	very_large	2015	Enniskillen	51	7	4	Little_fragmentation	2.083	VeryLargeArea	0.6988	1.382	High	2.634	1	1	9	2.061177837	Medium	0	bTBNeg	pair_669
2718	Breeder	11	small	2015	Enniskillen	11	6	6	Medium_fragmentation	0.084	SmallArea	0.015	2.08	High	13.658	1	2	15	2.813968321	Medium	1	bTBPos	pair_670
2680	Breeder	12	small	2015	Enniskillen	8	4	3	Little_fragmentation	0.068	SmallArea	0.0159	0.201	Low	0.252	0	0	1	0.459000219	Low	0	bTBNeg	pair_670
2996	Breeder	45	medium	2015	Enniskillen	59	8	3	Little_fragmentation	0.506	LargeArea	0.093	1.332	Medium	1.483	1	1	15	2.600035639	Medium	1	bTBPos	pair_671
2900	Breeder	47	medium	2015	Enniskillen	16	5	5	Medium_fragmentation	0.363	LargeArea	0.1391	1.03	Medium	1.72	0	0	14	3.063383927	High	0	bTBNeg	pair_671
2717	Breeder	58	large	2015	Enniskillen	47	10	9	High_fragmentation	0.577	LargeArea	0.0658	3.823	Very High	5.722	1	1	26	5.8763636	Very High	1	bTBPos	pair_672
2774	Breeder	60	large	2015	Enniskillen	33	6	2	Little_fragmentation	0.584	LargeArea	0.0651	0.922	Medium	0.922	1	3	24	6.3172021	Very High	0	bTBNeg	pair_672
2892	Breeder	105	very_large	2015	Enniskillen	31	8	2	Little_fragmentation	0.788	VeryLargeArea	0.0655	0.947	Medium	0.947	1	1	22	4.826114407	High	1	bTBPos	pair_673
2712	Breeder	102	very_large	2015	Enniskillen	51	7	4	Little_fragmentation	2.083	VeryLargeArea	0.6988	1.382	High	2.634	1	1	9	2.061177837	Medium	0	bTBNeg	pair_673
1091	Other	10.5	small	2015	Armagh	6	4	2	Little_fragmentation	0.059	SmallArea	0.0263	7.62	Very High	7.62	0	0	11	2.711262898	Medium	1	bTBPos	pair_674
963	Other	4	small	2015	Armagh	10	4	2	Little_fragmentation	0.095	SmallArea	0.0241	0.262	Low	0.262	0	0	4	0.818807457	Low	0	bTBNeg	pair_674
3709	Other	106	very_large	2015	Coleraine	27	9	5	Medium_fragmentation	0.383	LargeArea	0.0333	1.219	Medium	3.579	0	0	9	1.715564857	Medium	1	bTBPos	pair_675
3256	Other	105	very_large	2015	Coleraine	43	7	4	Little_fragmentation	0.458	LargeArea	0.0266	0.836	Medium	1.486	1	1	9	1.464414408	Low	0	bTBNeg	pair_675
934	Breeder	26	medium	2015	Armagh	14	3	2	Little_fragmentation	0.102	SmallArea	0.0162	0.457	Low	0.457	0	0	7	2.052223362	Medium	1	bTBPos	pair_676
1166	Breeder	27	medium	2015	Armagh	15	3	2	Little_fragmentation	0.179	MediumArea	0.0319	5.51	Very High	5.51	0	0	6	1.84802863	Medium	0	bTBNeg	pair_676
3315	Dairy	164	very_large	2015	Coleraine	32	9	4	Little_fragmentation	0.51	LargeArea	0.0407	4.508	Very High	6.019	1	4	23	6.713912136	Very High	1	bTBPos	pair_677
729	Dairy	172	very_large	2015	Coleraine	52	15	7	Medium_fragmentation	0.665	VeryLargeArea	0.0365	1.958	High	4.709	1	1	28	5.59402465	Very High	0	bTBNeg	pair_677
165	Other	166	very_large	2015	Larne	76	12	6	Medium_fragmentation	0.982	VeryLargeArea	0.0522	1.678	High	3.67	0	0	32	7.67510268	Very High	1	bTBPos	pair_678
119	Other	157	very_large	2015	Larne	26	9	3	Little_fragmentation	0.834	VeryLargeArea	0.1093	1.831	High	2.181	0	0	20	5.29930964	Very High	0	bTBNeg	pair_678
1213	Breeder	26.5	medium	2015	Armagh	17	7	6	Medium_fragmentation	0.197	MediumArea	0.0269	3.328	Very High	4.488	1	3	10	2.839554768	Medium	1	bTBPos	pair_679
1166	Breeder	27	medium	2015	Armagh	15	3	2	Little_fragmentation	0.179	MediumArea	0.0319	5.51	Very High	5.51	0	0	6	1.84802863	Medium	0	bTBNeg	pair_679
1579	Dairy	581	very_large	2015	Armagh	39	12	3	Little_fragmentation	0.705	VeryLargeArea	0.0475	1.835	High	3.401	1	4	24	6.518365694	Very High	1	bTBPos	pair_680
1909	Dairy	339	very_large	2015	Armagh	41	15	10	High_fragmentation	1.065	VeryLargeArea	0.1116	1.415	High	6.6	0	0	21	6.514826672	Very High	0	bTBNeg	pair_680
1338	Dairy	100	very_large	2015	Newry	28	14	7	Medium_fragmentation	0.314	LargeArea	0.031	1.529	High	2.79	1	4	26	5.337498994	Very High	1	bTBPos	pair_681
1546	Dairy	97	very_large	2015	Newry	37	8	3	Little_fragmentation	0.414	LargeArea	0.0351	3.398	Very High	3.566	0	0	8	1.539832082	Medium	0	bTBNeg	pair_681
3690	Other	24	medium	2015	Coleraine	12	3	2	Little_fragmentation	0.126	SmallArea	0.0212	0.575	Medium	0.575	0	0	12	2.753133738	Medium	1	bTBPos	pair_682
797	Other	25	medium	2015	Coleraine	16	9	6	Medium_fragmentation	0.209	MediumArea	0.0321	2.294	High	3.128	1	1	9	1.48748892	Medium	0	bTBNeg	pair_682
3588	Dairy	149	very_large	2015	Coleraine	40	20	13	Very_High_fragmentation	0.413	LargeArea	0.0233	0.9	Medium	1.756	1	3	29	7.023166741	Very High	1	bTBPos	pair_683
761	Dairy	146	very_large	2015	Coleraine	48	11	8	High_fragmentation	0.641	VeryLargeArea	0.0435	1.359	Medium	2.128	1	2	19	4.478884464	High	0	bTBNeg	pair_683
3664	Other	55	large	2015	Coleraine	61	12	3	Little_fragmentation	0.854	VeryLargeArea	0.1652	0.966	Medium	1.382	1	1	10	2.353491487	Medium	1	bTBPos	pair_684
5557	Other	45	medium	2015	Coleraine	10	2	2	Little_fragmentation	0.129	SmallArea	0.0211	0.388	Low	0.388	0	0	0	0	Low	0	bTBNeg	pair_684
3720	Breeder	23	medium	2015	Coleraine	16	12	8	High_fragmentation	0.105	SmallArea	0.02	0.687	Medium	1.381	0	0	16	3.418333601	High	1	bTBPos	pair_685
772	Breeder	26	medium	2015	Coleraine	11	3	2	Little_fragmentation	0.127	SmallArea	0.018	2.984	High	2.984	0	0	10	2.943924571	High	0	bTBNeg	pair_685
3485	Breeder	58	large	2015	Londonderry	28	13	7	Medium_fragmentation	0.353	LargeArea	0.029	0.625	Medium	1.288	0	0	30	9.129323224	Very High	1	bTBPos	pair_686
3489	Breeder	49	medium	2015	Londonderry	27	6	3	Little_fragmentation	0.672	VeryLargeArea	0.2332	18.119	Very High	18.307	0	0	10	2.719153453	Medium	0	bTBNeg	pair_686
631	Breeder	61	large	2015	Coleraine	11	5	5	Medium_fragmentation	0.141	SmallArea	0.0345	1.459	High	7.401	1	3	10	2.02670673	Medium	1	bTBPos	pair_687
580	Breeder	54	large	2015	Coleraine	19	2	1	Not_fragmented	0.273	MediumArea	0.0249	0	Low	0	1	1	12	3.587778548	High	0	bTBNeg	pair_687
699	Breeder	112	very_large	2015	Coleraine	47	10	7	Medium_fragmentation	0.527	LargeArea	0.033	1.617	High	2.935	1	3	14	2.88032404	High	1	bTBPos	pair_688
581	Breeder	115	very_large	2015	Coleraine	24	3	3	Little_fragmentation	0.491	LargeArea	0.0392	1.105	Medium	1.679	0	0	7	1.452476633	Low	0	bTBNeg	pair_688
642	Breeder	106	very_large	2015	Coleraine	34	13	9	High_fragmentation	0.366	LargeArea	0.0398	1.573	High	3.263	1	3	29	7.444299578	Very High	1	bTBPos	pair_689
654	Breeder	100	very_large	2015	Coleraine	68	14	8	High_fragmentation	1.573	VeryLargeArea	0.35	21.195	Very High	45.727	1	1	18	3.237872012	High	0	bTBNeg	pair_689
551	Dairy	184	very_large	2015	Coleraine	39	8	4	Little_fragmentation	1.015	VeryLargeArea	0.0638	1.303	Medium	1.63	1	4	17	3.703631485	High	1	bTBPos	pair_690
688	Dairy	176	very_large	2015	Coleraine	28	6	3	Little_fragmentation	0.543	LargeArea	0.0655	0.509	Low	0.633	1	1	15	3.613804131	High	0	bTBNeg	pair_690
335	Breeder	98	very_large	2015	Ballymena	29	7	4	Little_fragmentation	0.355	LargeArea	0.0259	1.069	Medium	2.129	1	3	17	4.810834944	High	1	bTBPos	pair_691
147	Breeder	88	very_large	2015	Ballymena	9	2	1	Not_fragmented	0.168	MediumArea	0.0453	0	Low	0	1	1	7	1.976422508	Medium	0	bTBNeg	pair_691
399	Dairy	219.5	very_large	2015	Ballymena	52	16	7	Medium_fragmentation	0.738	VeryLargeArea	0.0492	1.035	Medium	9.036	1	2	40	9.004476941	Very High	1	bTBPos	pair_692
821	Dairy	227	very_large	2015	Ballymena	48	9	3	Little_fragmentation	0.798	VeryLargeArea	0.0471	1.333	Medium	2.529	1	2	18	3.385552996	High	0	bTBNeg	pair_692
646	Dairy	227	very_large	2015	Coleraine	32	10	4	Little_fragmentation	0.602	VeryLargeArea	0.0609	1.95	High	3.874	1	3	11	3.113170432	High	1	bTBPos	pair_693
3764	Dairy	228	very_large	2015	Coleraine	30	7	2	Little_fragmentation	0.513	LargeArea	0.0493	0.999	Medium	0.999	1	2	20	5.341227694	Very High	0	bTBNeg	pair_693
5	Dairy	310	very_large	2015	Larne	53	14	9	High_fragmentation	0.989	VeryLargeArea	0.059	3.013	High	7.723	1	2	17	4.513331224	High	1	bTBPos	pair_694
61	Dairy	302	very_large	2015	Larne	35	7	1	Not_fragmented	0.856	VeryLargeArea	0.0603	0	Low	0	0	0	6	2.351120808	Medium	0	bTBNeg	pair_694
1569	Dairy	173	very_large	2015	Armagh	15	3	2	Little_fragmentation	0.321	LargeArea	0.0668	2.069	High	2.069	1	1	20	4.226051232	High	1	bTBPos	pair_695
871	Dairy	171	very_large	2015	Armagh	42	12	5	Medium_fragmentation	0.518	LargeArea	0.0302	1.641	High	2.423	1	2	30	7.781088107	Very High	0	bTBNeg	pair_695
4591	Breeder	48	medium	2015	Omagh	30	6	4	Little_fragmentation	0.329	LargeArea	0.0395	3.518	Very High	4.205	1	1	23	2.336536223	Medium	1	bTBPos	pair_696
3838	Breeder	50	medium	2015	Omagh	29	4	3	Little_fragmentation	0.394	LargeArea	0.0463	0.974	Medium	1.543	0	0	15	2.209566326	Medium	0	bTBNeg	pair_696
4917	Breeder	74	large	2015	Omagh	31	12	10	High_fragmentation	0.321	LargeArea	0.024	2.813	High	7.474	1	11	29	7.577679308	Very High	1	bTBPos	pair_697
4806	Breeder	81	very_large	2015	Omagh	58	11	2	Little_fragmentation	1.951	VeryLargeArea	0.4518	15.387	Very High	15.387	1	2	23	5.031284379	Very High	0	bTBNeg	pair_697
3963	Other	87	very_large	2015	Dungannon	24	8	5	Medium_fragmentation	0.408	LargeArea	0.0557	1.462	High	10.464	1	1	17	4.21395133	High	1	bTBPos	pair_698
3901	Other	81	very_large	2015	Dungannon	32	9	8	High_fragmentation	0.472	LargeArea	0.0493	2.199	High	4.623	0	0	20	5.345193529	Very High	0	bTBNeg	pair_698
4522	Breeder	37	medium	2015	Omagh	29	5	3	Little_fragmentation	0.695	VeryLargeArea	0.32	0.475	Low	0.544	1	2	4	0.725282092	Low	1	bTBPos	pair_699
3812	Breeder	42	medium	2015	Omagh	47	12	4	Little_fragmentation	0.815	VeryLargeArea	0.0668	7.587	Very High	14.895	0	0	20	5.089536332	Very High	0	bTBNeg	pair_699
2022	Other	21	medium	2015	Newtownards	21	4	2	Little_fragmentation	0.384	LargeArea	0.0458	0.843	Medium	0.843	1	2	13	3.043814181	High	1	bTBPos	pair_700
2384	Other	14	small	2015	Newtownards	9	2	1	Not_fragmented	0.077	SmallArea	0.0237	0	Low	0	0	0	8	1.288803524	Low	0	bTBNeg	pair_700
4093	Finisher	66	large	2015	Dungannon	22	6	5	Medium_fragmentation	0.267	MediumArea	0.0447	1.252	Medium	1.744	1	1	13	2.216345299	Medium	1	bTBPos	pair_701
4364	Finisher	66	large	2015	Dungannon	21	10	7	Medium_fragmentation	0.246	MediumArea	0.034	0.82	Medium	1.514	1	1	15	4.500159086	High	0	bTBNeg	pair_701
4553	Dairy	193	very_large	2015	Omagh	56	24	7	Medium_fragmentation	0.765	VeryLargeArea	0.0771	2.31	High	5.442	1	6	21	6.432579342	Very High	1	bTBPos	pair_702
3851	Dairy	201	very_large	2015	Omagh	61	15	4	Little_fragmentation	0.832	VeryLargeArea	0.0478	2.84	High	5.626	1	2	23	6.285118394	Very High	0	bTBNeg	pair_702
4447	Other	98	very_large	2015	Dungannon	28	10	7	Medium_fragmentation	0.606	VeryLargeArea	0.0678	2.736	High	8.122	1	2	31	8.632057178	Very High	1	bTBPos	pair_703
3925	Other	88	very_large	2015	Dungannon	36	10	8	High_fragmentation	0.673	VeryLargeArea	0.0556	9.809	Very High	12.701	0	0	29	5.998931776	Very High	0	bTBNeg	pair_703
4914	Breeder	53	large	2015	Omagh	18	5	2	Little_fragmentation	0.236	MediumArea	0.0314	3.319	Very High	3.319	1	1	2	0.909406969	Low	1	bTBPos	pair_704
3838	Breeder	50	medium	2015	Omagh	29	4	3	Little_fragmentation	0.394	LargeArea	0.0463	0.974	Medium	1.543	0	0	15	2.209566326	Medium	0	bTBNeg	pair_704
4263	Breeder	55	large	2015	Dungannon	9	7	3	Little_fragmentation	0.139	SmallArea	0.0302	0.754	Medium	0.802	1	2	19	3.956332296	High	1	bTBPos	pair_705
3898	Breeder	51	large	2015	Dungannon	77	8	4	Little_fragmentation	1.426	VeryLargeArea	0.3055	3.685	Very High	6.12	1	1	8	1.833868342	Medium	0	bTBNeg	pair_705
3813	Finisher	86	very_large	2015	Omagh	20	10	4	Little_fragmentation	0.438	LargeArea	0.0849	0.733	Medium	1.201	0	0	20	7.044714711	Very High	1	bTBPos	pair_706
4758	Finisher	88	very_large	2015	Omagh	41	8	4	Little_fragmentation	0.857	VeryLargeArea	0.063	4.275	Very High	8.201	1	2	28	6.690879729	Very High	0	bTBNeg	pair_706
4049	Other	162	very_large	2015	Dungannon	31	14	6	Medium_fragmentation	0.621	VeryLargeArea	0.1019	4.38	Very High	10.483	1	1	37	7.411553465	Very High	1	bTBPos	pair_707
4452	Other	156	very_large	2015	Dungannon	22	9	4	Little_fragmentation	0.244	MediumArea	0.0441	6.175	Very High	9.362	1	1	15	3.587668041	High	0	bTBNeg	pair_707
4090	Other	58	large	2015	Dungannon	23	7	3	Little_fragmentation	0.214	MediumArea	0.0309	1.966	High	2.538	1	4	18	3.802191967	High	1	bTBPos	pair_708
4030	Other	54	large	2015	Dungannon	15	5	3	Little_fragmentation	0.202	MediumArea	0.0282	2.525	High	2.984	0	0	11	2.47058184	Medium	0	bTBNeg	pair_708
5048	Other	26	medium	2015	Omagh	30	9	3	Little_fragmentation	0.327	LargeArea	0.0345	1.251	Medium	1.802	0	0	10	2.405481439	Medium	1	bTBPos	pair_709
3874	Other	27	medium	2015	Omagh	4	1	1	Not_fragmented	0.124	SmallArea	0.0397	0	Low	0	0	0	6	1.649935434	Medium	0	bTBNeg	pair_709
4439	Breeder	50	medium	2015	Dungannon	23	11	7	Medium_fragmentation	0.247	MediumArea	0.028	1.034	Medium	1.867	1	1	19	5.42257497	Very High	1	bTBPos	pair_710
3898	Breeder	51	large	2015	Dungannon	77	8	4	Little_fragmentation	1.426	VeryLargeArea	0.3055	3.685	Very High	6.12	1	1	8	1.833868342	Medium	0	bTBNeg	pair_710
5072	Breeder	41	medium	2015	Omagh	15	3	2	Little_fragmentation	0.182	MediumArea	0.0225	0.519	Low	0.519	0	0	7	1.618568965	Medium	1	bTBPos	pair_711
3838	Breeder	50	medium	2015	Omagh	29	4	3	Little_fragmentation	0.394	LargeArea	0.0463	0.974	Medium	1.543	0	0	15	2.209566326	Medium	0	bTBNeg	pair_711
3880	Other	77	very_large	2015	Omagh	54	18	7	Medium_fragmentation	0.603	VeryLargeArea	0.0473	5.791	Very High	7	1	7	29	4.007275984	High	1	bTBPos	pair_712
3807	Other	73	large	2015	Omagh	33	10	3	Little_fragmentation	0.463	LargeArea	0.0337	1.293	Medium	1.667	1	1	15	4.680309025	High	0	bTBNeg	pair_712
2032	Breeder	59.5	large	2015	Newtownards	28	9	3	Little_fragmentation	0.41	LargeArea	0.0663	2.44	High	3.816	1	2	8	2.603286407	Medium	1	bTBPos	pair_713
2170	Breeder	54	large	2015	Newtownards	35	5	2	Little_fragmentation	0.567	LargeArea	0.0774	1.246	Medium	1.246	0	0	0	0	Low	0	bTBNeg	pair_713
1750	Dairy	306	very_large	2015	Newry	51	14	10	High_fragmentation	0.767	VeryLargeArea	0.0622	4.234	Very High	12.567	1	4	34	7.921762177	Very High	1	bTBPos	pair_714
2485	Dairy	315	very_large	2015	Newry	74	18	15	Very_High_fragmentation	0.658	VeryLargeArea	0.0263	2.507	High	7.281	1	1	46	8.888322136	Very High	0	bTBNeg	pair_714
638	Finisher	192	very_large	2015	Coleraine	51	18	8	High_fragmentation	0.684	VeryLargeArea	0.0548	4.511	Very High	14.617	1	2	45	8.781297757	Very High	1	bTBPos	pair_715
3706	Finisher	194	very_large	2015	Coleraine	29	20	10	High_fragmentation	0.7	VeryLargeArea	0.073	1.093	Medium	1.947	1	1	26	7.462324505	Very High	0	bTBNeg	pair_715
2838	Dairy	51.5	large	2015	Enniskillen	29	12	3	Little_fragmentation	0.415	LargeArea	0.054	2.46	High	2.804	1	6	19	3.757682964	High	1	bTBPos	pair_716
3220	Dairy	47	medium	2015	Enniskillen	11	7	1	Not_fragmented	0.227	MediumArea	0.0442	0	Low	0	1	1	14	2.92983895	High	0	bTBNeg	pair_716
194	Other	65	large	2015	Larne	33	3	2	Little_fragmentation	0.393	LargeArea	0.0314	16.111	Very High	16.111	0	0	12	2.726912064	Medium	1	bTBPos	pair_717
78	Other	72	large	2015	Larne	26	10	5	Medium_fragmentation	0.385	LargeArea	0.0422	2.271	High	45.74	0	0	8	1.033727364	Low	0	bTBNeg	pair_717
1682	Other	76	very_large	2015	Newry	42	6	5	Medium_fragmentation	0.456	LargeArea	0.0294	0.756	Medium	2.288	1	2	26	7.826823319	Very High	1	bTBPos	pair_718
1347	Other	67	large	2015	Newry	38	10	7	Medium_fragmentation	0.371	LargeArea	0.0412	0.91	Medium	1.773	1	4	27	4.830198674	High	0	bTBNeg	pair_718
1742	Breeder	21	medium	2015	Newry	16	2	1	Not_fragmented	0.113	SmallArea	0.0285	0	Low	0	0	0	3	0.676571112	Low	1	bTBPos	pair_719
1547	Breeder	12	small	2015	Newry	34	10	7	Medium_fragmentation	0.216	MediumArea	0.0127	1.266	Medium	2.318	1	1	21	3.81718521	High	0	bTBNeg	pair_719
2167	Dairy	242	very_large	2015	Newtownards	29	10	3	Little_fragmentation	1.01	VeryLargeArea	0.0899	2.603	High	2.819	1	2	10	1.5736322	Medium	1	bTBPos	pair_720
2034	Dairy	251	very_large	2015	Newtownards	41	10	7	Medium_fragmentation	0.738	VeryLargeArea	0.0474	1.108	Medium	2.769	0	0	6	0.116517421	Low	0	bTBNeg	pair_720
3068	Breeder	119	very_large	2015	Enniskillen	161	13	5	Medium_fragmentation	1.46	VeryLargeArea	0.1045	2.031	High	3.663	0	0	59	9.959081572	Very High	1	bTBPos	pair_721
2877	Breeder	117	very_large	2015	Enniskillen	77	10	3	Little_fragmentation	0.86	VeryLargeArea	0.0537	2.531	High	2.869	1	2	54	14.57246968	Very High	0	bTBNeg	pair_721
4785	Dairy	150	very_large	2015	Omagh	52	16	6	Medium_fragmentation	0.787	VeryLargeArea	0.0363	2.705	High	4.429	1	5	30	7.727978049	Very High	1	bTBPos	pair_722
5046	Dairy	152	very_large	2015	Omagh	15	4	1	Not_fragmented	0.525	LargeArea	0.0591	0	Low	0	1	2	17	5.323948812	Very High	0	bTBNeg	pair_722
1867	Dairy	427.5	very_large	2015	Newry	100	23	12	Very_High_fragmentation	1.873	VeryLargeArea	0.0631	1.686	High	3.867	1	6	53	9.061178992	Very High	1	bTBPos	pair_723
2490	Dairy	432	very_large	2015	Newry	63	16	11	Very_High_fragmentation	0.931	VeryLargeArea	0.0493	1.672	High	35.388	0	0	24	3.479128724	High	0	bTBNeg	pair_723
1105	Finisher	180	very_large	2015	Armagh	27	8	7	Medium_fragmentation	0.496	LargeArea	0.0871	2.817	High	7.587	1	2	12	4.73989914	High	1	bTBPos	pair_724
1170	Finisher	172	very_large	2015	Armagh	21	6	6	Medium_fragmentation	0.416	LargeArea	0.0479	15.983	Very High	17.343	0	0	25	4.741326615	High	0	bTBNeg	pair_724
3499	Breeder	21	medium	2015	Londonderry	21	5	3	Little_fragmentation	0.493	LargeArea	0.2845	0.957	Medium	1.554	1	1	7	2.011362162	Medium	1	bTBPos	pair_725
3462	Breeder	27	medium	2015	Londonderry	26	6	3	Little_fragmentation	0.53	LargeArea	0.0606	2.171	High	2.54	1	3	11	2.002495911	Medium	0	bTBNeg	pair_725
5100	Breeder	11.5	small	2015	Omagh	21	7	2	Little_fragmentation	0.234	MediumArea	0.0396	1.039	Medium	1.039	0	0	3	1.121011964	Low	1	bTBPos	pair_726
3008	Breeder	4	small	2015	Omagh	7	4	1	Not_fragmented	0.035	SmallArea	0.0138	0	Low	0	1	4	6	1.084790859	Low	0	bTBNeg	pair_726
395	Finisher	159	very_large	2015	Ballymena	25	6	1	Not_fragmented	0.484	LargeArea	0.0512	0	Low	0	0	0	5	1.861533592	Medium	1	bTBPos	pair_727
312	Finisher	79	very_large	2015	Ballymena	24	8	4	Little_fragmentation	0.531	LargeArea	0.0388	2.386	High	4.358	1	3	22	5.254796387	Very High	0	bTBNeg	pair_727
597	Dairy	249	very_large	2015	Coleraine	55	18	7	Medium_fragmentation	0.963	VeryLargeArea	0.0389	4.69	Very High	8.563	1	5	53	11.3184969	Very High	1	bTBPos	pair_728
3373	Dairy	257	very_large	2015	Coleraine	70	14	5	Medium_fragmentation	1.023	VeryLargeArea	0.0587	1.884	High	4.244	1	1	24	6.18937915	Very High	0	bTBNeg	pair_728
2279	Other	150.5	very_large	2015	Newtownards	67	29	14	Very_High_fragmentation	0.995	VeryLargeArea	0.0411	1.81	High	7.864	1	4	34	9.477933268	Very High	1	bTBPos	pair_729
2141	Other	156	very_large	2015	Newtownards	32	15	8	High_fragmentation	0.496	LargeArea	0.034	2.253	High	4.938	1	5	57	9.624554535	Very High	0	bTBNeg	pair_729
3270	Finisher	255	very_large	2015	Coleraine	59	12	5	Medium_fragmentation	1.209	VeryLargeArea	0.0723	2.357	High	10.636	1	3	29	6.622894967	Very High	1	bTBPos	pair_730
432	Finisher	172	very_large	2015	Coleraine	29	6	4	Little_fragmentation	0.341	LargeArea	0.027	1.317	Medium	2.269	0	0	8	1.082519078	Low	0	bTBNeg	pair_730
2344	Breeder	43	medium	2015	Newtownards	3	2	1	Not_fragmented	0.033	SmallArea	0.0245	0	Low	0	0	0	1	0	Low	1	bTBPos	pair_731
2069	Breeder	50	medium	2015	Newtownards	21	6	3	Little_fragmentation	0.251	MediumArea	0.0176	0.764	Medium	0.783	1	1	16	4.777410251	High	0	bTBNeg	pair_731
2224	Finisher	82	very_large	2015	Newtownards	14	4	2	Little_fragmentation	0.366	LargeArea	0.055	1.336	Medium	1.336	1	4	25	5.200265594	Very High	1	bTBPos	pair_732
2233	Finisher	72	large	2015	Newtownards	35	3	1	Not_fragmented	0.521	LargeArea	0.0499	0	Low	0	0	0	10	2.704148479	Medium	0	bTBNeg	pair_732
1736	Dairy	581.5	very_large	2015	Newry	47	15	7	Medium_fragmentation	0.762	VeryLargeArea	0.059	1.442	High	2.856	1	7	43	9.443222925	Very High	1	bTBPos	pair_733
1764	Dairy	82	very_large	2015	Newry	36	8	6	Medium_fragmentation	0.628	VeryLargeArea	0.0453	4.283	Very High	8.039	1	7	28	7.502597709	Very High	0	bTBNeg	pair_733
1530	Finisher	40	medium	2015	Newry	24	7	4	Little_fragmentation	0.17	MediumArea	0.0191	0.736	Medium	1.338	1	3	14	2.630987516	Medium	1	bTBPos	pair_734
5336	Finisher	48	medium	2015	Newry	34	18	11	Very_High_fragmentation	0.345	LargeArea	0.0345	0.775	Medium	1.882	0	0	15	4.553863393	High	0	bTBNeg	pair_734
1855	Dairy	828.5	very_large	2015	Newry	166	40	17	Very_High_fragmentation	2.244	VeryLargeArea	0.051	1.682	High	5.442	1	11	59	12.76311546	Very High	1	bTBPos	pair_735
1725	Dairy	823	very_large	2015	Newry	150	33	17	Very_High_fragmentation	2.086	VeryLargeArea	0.082	2.684	High	25.612	1	11	95	24.3777496	Very High	0	bTBNeg	pair_735
2021	Other	116	very_large	2015	Newtownards	56	21	14	Very_High_fragmentation	0.949	VeryLargeArea	0.047	5.62	Very High	10.948	1	3	22	5.636563141	Very High	1	bTBPos	pair_736
2293	Other	111	very_large	2015	Newtownards	46	8	3	Little_fragmentation	0.818	VeryLargeArea	0.043	1.139	Medium	1.298	1	1	22	3.449974042	High	0	bTBNeg	pair_736
5421	Breeder	9	small	2015	Coleraine	73	11	9	High_fragmentation	0.742	VeryLargeArea	0.0373	1.813	High	2.761	1	2	23	6.943208582	Very High	1	bTBPos	pair_737
748	Breeder	5	small	2015	Coleraine	10	4	2	Little_fragmentation	0.075	SmallArea	0.0189	0.281	Low	0.281	0	0	0	0	Low	0	bTBNeg	pair_737
2813	Breeder	15	small	2015	Enniskillen	12	3	1	Not_fragmented	0.157	SmallArea	0.0475	0	Low	0	1	1	4	0.59312568	Low	1	bTBPos	pair_738
2680	Breeder	12	small	2015	Enniskillen	8	4	3	Little_fragmentation	0.068	SmallArea	0.0159	0.201	Low	0.252	0	0	1	0.459000219	Low	0	bTBNeg	pair_738
3215	Breeder	25	medium	2015	Enniskillen	23	10	5	Medium_fragmentation	0.287	MediumArea	0.055	1.164	Medium	2.929	0	0	21	6.323261865	Very High	1	bTBPos	pair_739
2802	Breeder	32	medium	2015	Enniskillen	36	9	4	Little_fragmentation	0.304	MediumArea	0.0254	6.202	Very High	9.894	1	6	25	6.341967456	Very High	0	bTBNeg	pair_739
2956	Other	55	large	2015	Enniskillen	23	7	2	Little_fragmentation	0.326	LargeArea	0.0364	1.417	High	1.417	1	3	6	2.86789881	High	1	bTBPos	pair_740
2919	Other	48	medium	2015	Enniskillen	14	6	4	Little_fragmentation	0.202	MediumArea	0.0375	0.694	Medium	1.371	1	1	15	5.175065842	Very High	0	bTBNeg	pair_740
5270	Breeder	44	medium	2015	Enniskillen	23	7	2	Little_fragmentation	0.326	LargeArea	0.0364	1.417	High	1.417	1	3	6	2.86789881	High	1	bTBPos	pair_741
2900	Breeder	47	medium	2015	Enniskillen	16	5	5	Medium_fragmentation	0.363	LargeArea	0.1391	1.03	Medium	1.72	0	0	14	3.063383927	High	0	bTBNeg	pair_741
3127	Dairy	264	very_large	2015	Enniskillen	53	14	1	Not_fragmented	1.091	VeryLargeArea	0.0865	0	Low	0	1	1	31	6.054512974	Very High	1	bTBPos	pair_742
3211	Dairy	262	very_large	2015	Enniskillen	79	15	6	Medium_fragmentation	1.219	VeryLargeArea	0.0525	1.463	High	2.449	1	1	19	4.32364577	High	0	bTBNeg	pair_742
894	Dairy	84	very_large	2015	Armagh	4	3	2	Little_fragmentation	0.088	SmallArea	0.0398	0.435	Low	0.435	1	1	6	1.949546755	Medium	1	bTBPos	pair_743
1010	Dairy	83	very_large	2015	Armagh	24	6	4	Little_fragmentation	0.3	MediumArea	0.0256	3.278	Very High	5.89	0	0	16	2.450954543	Medium	0	bTBNeg	pair_743
1544	Breeder	49	medium	2015	Newry	11	5	4	Little_fragmentation	0.123	SmallArea	0.0331	0.334	Low	0.422	0	0	16	3.952169691	High	1	bTBPos	pair_744
1506	Breeder	43	medium	2015	Newry	17	4	3	Little_fragmentation	0.214	MediumArea	0.032	1.15	Medium	1.182	0	0	10	2.128908741	Medium	0	bTBNeg	pair_744
2066	Finisher	58	large	2015	Newtownards	46	10	5	Medium_fragmentation	0.606	VeryLargeArea	0.0348	1.106	Medium	1.651	1	3	17	4.038027173	High	1	bTBPos	pair_745
2391	Finisher	67	large	2015	Newtownards	26	4	1	Not_fragmented	0.303	MediumArea	0.0197	0	Low	0	1	3	10	3.114830448	High	0	bTBNeg	pair_745
3178	Breeder	22	medium	2015	Enniskillen	21	6	4	Little_fragmentation	0.192	MediumArea	0.0316	1.236	Medium	1.369	0	0	10	2.516456664	Medium	1	bTBPos	pair_746
2680	Breeder	12	small	2015	Enniskillen	8	4	3	Little_fragmentation	0.068	SmallArea	0.0159	0.201	Low	0.252	0	0	1	0.459000219	Low	0	bTBNeg	pair_746
2824	Breeder	29	medium	2015	Enniskillen	22	5	3	Little_fragmentation	0.201	MediumArea	0.0206	1.167	Medium	1.514	0	0	10	2.7231144	Medium	1	bTBPos	pair_747
2802	Breeder	32	medium	2015	Enniskillen	36	9	4	Little_fragmentation	0.304	MediumArea	0.0254	6.202	Very High	9.894	1	6	25	6.341967456	Very High	0	bTBNeg	pair_747
2847	Breeder	83	very_large	2015	Enniskillen	71	12	8	High_fragmentation	0.768	VeryLargeArea	0.0537	5.889	Very High	12.362	1	9	14	5.019864618	Very High	1	bTBPos	pair_748
2730	Breeder	87	very_large	2015	Enniskillen	38	11	5	Medium_fragmentation	0.872	VeryLargeArea	0.1478	8.717	Very High	10.567	1	1	16	3.999717665	High	0	bTBNeg	pair_748
3043	Breeder	264	very_large	2015	Enniskillen	117	31	11	Very_High_fragmentation	1.865	VeryLargeArea	0.1162	3.999	Very High	15.83	1	5	85	17.80569907	Very High	1	bTBPos	pair_749
2945	Breeder	259	very_large	2015	Enniskillen	104	19	10	High_fragmentation	1.345	VeryLargeArea	0.0687	9.776	Very High	30.504	1	8	55	16.76846923	Very High	0	bTBNeg	pair_749
2387	Dairy	213	very_large	2015	Newtownards	43	13	3	Little_fragmentation	0.726	VeryLargeArea	0.047	1.69	High	2.319	1	2	13	3.539636849	High	1	bTBPos	pair_750
1988	Dairy	210	very_large	2015	Newtownards	143	56	17	Very_High_fragmentation	4.532	VeryLargeArea	0.2232	2.742	High	6.589	1	2	21	1.05375108	Low	0	bTBNeg	pair_750
3120	Breeder	71.5	large	2015	Enniskillen	38	12	7	Medium_fragmentation	0.508	LargeArea	0.0647	3.145	Very High	14.038	1	2	23	5.95001325	Very High	1	bTBPos	pair_751
2885	Breeder	69	large	2015	Enniskillen	35	2	1	Not_fragmented	0.452	LargeArea	0.0358	0	Low	0	0	0	3	0.317909196	Low	0	bTBNeg	pair_751
2669	Breeder	9	small	2015	Enniskillen	10	4	2	Little_fragmentation	0.079	SmallArea	0.0286	0.827	Medium	0.827	0	0	6	0.708583456	Low	1	bTBPos	pair_752
2680	Breeder	12	small	2015	Enniskillen	8	4	3	Little_fragmentation	0.068	SmallArea	0.0159	0.201	Low	0.252	0	0	1	0.459000219	Low	0	bTBNeg	pair_752
3583	Other	281	very_large	2015	Coleraine	66	18	7	Medium_fragmentation	1.175	VeryLargeArea	0.1374	1.199	Medium	2.226	0	0	32	8.333369917	Very High	1	bTBPos	pair_753
530	Other	86	very_large	2015	Coleraine	24	10	6	Medium_fragmentation	0.414	LargeArea	0.047	2.22	High	4.877	1	2	18	4.525525468	High	0	bTBNeg	pair_753
3468	Other	129	very_large	2015	Londonderry	46	20	10	High_fragmentation	0.696	VeryLargeArea	0.0501	0.793	Medium	2.303	1	3	50	14.8124935	Very High	1	bTBPos	pair_754
3496	Other	122	very_large	2015	Londonderry	93	16	8	High_fragmentation	2.179	VeryLargeArea	0.34	3.973	Very High	8.061	1	2	29	8.297284854	Very High	0	bTBNeg	pair_754
4868	Breeder	13	small	2015	Omagh	6	1	1	Not_fragmented	0.048	SmallArea	0.0082	0	Low	0	1	2	3	0.780574633	Low	1	bTBPos	pair_755
3008	Breeder	4	small	2015	Omagh	7	4	1	Not_fragmented	0.035	SmallArea	0.0138	0	Low	0	1	4	6	1.084790859	Low	0	bTBNeg	pair_755
3430	Breeder	30	medium	2015	Coleraine	27	7	5	Medium_fragmentation	0.184	MediumArea	0.0158	6.282	Very High	7.705	1	4	13	2.170264004	Medium	1	bTBPos	pair_756
772	Breeder	26	medium	2015	Coleraine	11	3	2	Little_fragmentation	0.127	SmallArea	0.018	2.984	High	2.984	0	0	10	2.943924571	High	0	bTBNeg	pair_756
3416	Dairy	195	very_large	2015	Coleraine	77	15	8	High_fragmentation	1.162	VeryLargeArea	0.0363	3.022	High	17.454	1	1	29	5.707518328	Very High	1	bTBPos	pair_757
710	Dairy	198	very_large	2015	Coleraine	19	2	1	Not_fragmented	0.513	LargeArea	0.0461	0	Low	0	1	1	2	0.236426509	Low	0	bTBNeg	pair_757
2987	Breeder	6	small	2015	Enniskillen	2	2	2	Little_fragmentation	0.058	SmallArea	0.0258	0.612	Medium	0.612	1	1	8	1.473369179	Low	1	bTBPos	pair_758
2680	Breeder	12	small	2015	Enniskillen	8	4	3	Little_fragmentation	0.068	SmallArea	0.0159	0.201	Low	0.252	0	0	1	0.459000219	Low	0	bTBNeg	pair_758
3471	Other	29	medium	2015	Londonderry	15	6	5	Medium_fragmentation	0.251	MediumArea	0.0458	11.96	Very High	20.895	1	2	12	4.108505373	High	1	bTBPos	pair_759
3524	Other	20	medium	2015	Londonderry	9	5	3	Little_fragmentation	0.152	SmallArea	0.0278	0.662	Medium	0.947	1	1	15	3.718496474	High	0	bTBNeg	pair_759
3442	Finisher	429	very_large	2015	Londonderry	44	9	1	Not_fragmented	1.131	VeryLargeArea	0.0859	0	Low	0	0	0	8	2.360360426	Medium	1	bTBPos	pair_760
3521	Finisher	76	very_large	2015	Londonderry	31	10	4	Little_fragmentation	0.706	VeryLargeArea	0.0682	1.497	High	1.917	1	1	22	5.060591137	Very High	0	bTBNeg	pair_760
3728	Other	31	medium	2015	Coleraine	24	4	2	Little_fragmentation	0.179	MediumArea	0.0184	0.63	Medium	0.63	0	0	6	0.750315233	Low	1	bTBPos	pair_761
797	Other	25	medium	2015	Coleraine	16	9	6	Medium_fragmentation	0.209	MediumArea	0.0321	2.294	High	3.128	1	1	9	1.48748892	Medium	0	bTBNeg	pair_761
3253	Finisher	83	very_large	2015	Coleraine	23	6	4	Little_fragmentation	0.466	LargeArea	0.0366	1.152	Medium	1.608	1	3	10	4.008110146	High	1	bTBPos	pair_762
773	Finisher	75	large	2015	Coleraine	45	11	6	Medium_fragmentation	0.696	VeryLargeArea	0.0427	3.265	Very High	7.343	1	2	26	6.606918757	Very High	0	bTBNeg	pair_762
3761	Dairy	212	very_large	2015	Coleraine	34	15	8	High_fragmentation	0.395	LargeArea	0.03	4.702	Very High	12.756	1	1	22	3.698230556	High	1	bTBPos	pair_763
734	Dairy	212	very_large	2015	Coleraine	39	11	6	Medium_fragmentation	0.558	LargeArea	0.0482	1.148	Medium	5.585	1	2	15	3.615324206	High	0	bTBNeg	pair_763
3338	Finisher	5	small	2015	Coleraine	19	4	3	Little_fragmentation	0.166	MediumArea	0.0166	2.808	High	3.215	1	2	13	3.084923956	High	1	bTBPos	pair_764
716	Finisher	15	small	2015	Coleraine	15	3	2	Little_fragmentation	0.11	SmallArea	0.0131	0.4	Low	0.4	0	0	3	0.974411654	Low	0	bTBNeg	pair_764
3467	Breeder	5	small	2015	Londonderry	9	3	1	Not_fragmented	0.039	SmallArea	0.007	0	Low	0	1	1	0	0	Low	1	bTBPos	pair_765
3532	Breeder	11	small	2015	Londonderry	8	4	4	Little_fragmentation	0.13	SmallArea	0.0255	4.131	Very High	8.251	1	4	9	1.820370127	Medium	0	bTBNeg	pair_765
3369	Dairy	559	very_large	2015	Coleraine	51	16	6	Medium_fragmentation	1.181	VeryLargeArea	0.0536	4.226	Very High	4.712	1	4	19	6.294805622	Very High	1	bTBPos	pair_766
729	Dairy	172	very_large	2015	Coleraine	52	15	7	Medium_fragmentation	0.665	VeryLargeArea	0.0365	1.958	High	4.709	1	1	28	5.59402465	Very High	0	bTBNeg	pair_766
3474	Other	118	very_large	2015	Londonderry	42	19	11	Very_High_fragmentation	1.068	VeryLargeArea	0.1839	7.421	Very High	13.636	1	3	21	5.993729949	Very High	1	bTBPos	pair_767
3496	Other	122	very_large	2015	Londonderry	93	16	8	High_fragmentation	2.179	VeryLargeArea	0.34	3.973	Very High	8.061	1	2	29	8.297284854	Very High	0	bTBNeg	pair_767
3671	Dairy	316	very_large	2015	Coleraine	59	23	15	Very_High_fragmentation	0.789	VeryLargeArea	0.0364	1.643	High	4.976	1	5	39	9.103337069	Very High	1	bTBPos	pair_768
514	Dairy	319	very_large	2015	Coleraine	50	9	4	Little_fragmentation	0.886	VeryLargeArea	0.0461	3.293	Very High	6.576	1	5	41	11.16192453	Very High	0	bTBNeg	pair_768
2895	Dairy	66	large	2015	Enniskillen	59	13	9	High_fragmentation	0.499	LargeArea	0.0297	1.244	Medium	2.378	1	3	25	5.20510733	Very High	1	bTBPos	pair_769
2871	Dairy	69	large	2015	Enniskillen	27	6	2	Little_fragmentation	0.271	MediumArea	0.0445	1.134	Medium	1.134	1	1	10	2.06281116	Medium	0	bTBNeg	pair_769
4445	Finisher	26	medium	2015	Dungannon	11	5	3	Little_fragmentation	0.172	MediumArea	0.0266	41.18	Very High	41.592	0	0	10	3.37626347	High	1	bTBPos	pair_770
4249	Finisher	28	medium	2015	Dungannon	17	3	1	Not_fragmented	0.137	SmallArea	0.0225	0	Low	0	0	0	5	0.719212602	Low	0	bTBNeg	pair_770
3634	Breeder	48.5	medium	2015	Coleraine	23	17	11	Very_High_fragmentation	0.393	LargeArea	0.0445	0.573	Medium	1.282	1	3	27	8.189380322	Very High	1	bTBPos	pair_771
580	Breeder	54	large	2015	Coleraine	19	2	1	Not_fragmented	0.273	MediumArea	0.0249	0	Low	0	1	1	12	3.587778548	High	0	bTBNeg	pair_771
3322	Breeder	45	medium	2015	Coleraine	54	12	10	High_fragmentation	1.078	VeryLargeArea	0.0977	3.071	Very High	6.601	1	2	21	3.662279171	High	1	bTBPos	pair_772
580	Breeder	54	large	2015	Coleraine	19	2	1	Not_fragmented	0.273	MediumArea	0.0249	0	Low	0	1	1	12	3.587778548	High	0	bTBNeg	pair_772
3276	Dairy	160.5	very_large	2015	Coleraine	47	11	4	Little_fragmentation	0.684	VeryLargeArea	0.0454	9.05	Very High	9.663	1	6	17	3.99916613	High	1	bTBPos	pair_773
712	Dairy	166	very_large	2015	Coleraine	29	7	4	Little_fragmentation	0.394	LargeArea	0.0405	6.003	Very High	11.384	1	2	14	2.77238708	Medium	0	bTBNeg	pair_773
3440	Breeder	36	medium	2015	Londonderry	10	1	1	Not_fragmented	0.165	MediumArea	0.0337	0	Low	0	1	1	2	0.869449553	Low	1	bTBPos	pair_774
3462	Breeder	27	medium	2015	Londonderry	26	6	3	Little_fragmentation	0.53	LargeArea	0.0606	2.171	High	2.54	1	3	11	2.002495911	Medium	0	bTBNeg	pair_774
4984	Dairy	142.5	very_large	2015	Omagh	41	13	4	Little_fragmentation	0.556	LargeArea	0.0561	0.978	Medium	1.548	1	2	23	5.533699221	Very High	1	bTBPos	pair_775
5046	Dairy	152	very_large	2015	Omagh	15	4	1	Not_fragmented	0.525	LargeArea	0.0591	0	Low	0	1	2	17	5.323948812	Very High	0	bTBNeg	pair_775
3769	Dairy	515	very_large	2015	Coleraine	53	20	11	Very_High_fragmentation	1.157	VeryLargeArea	0.0726	3.499	Very High	10.18	0	0	57	16.07420077	Very High	1	bTBPos	pair_776
3299	Dairy	508	very_large	2015	Coleraine	70	18	12	Very_High_fragmentation	1.848	VeryLargeArea	0.0688	2.014	High	5.827	1	3	33	9.581954062	Very High	0	bTBNeg	pair_776
4066	Finisher	225	very_large	2015	Dungannon	11	4	2	Little_fragmentation	0.197	MediumArea	0.0414	0.555	Medium	0.555	1	1	17	2.277836141	Medium	1	bTBPos	pair_777
4491	Finisher	217	very_large	2015	Dungannon	68	8	4	Little_fragmentation	0.872	VeryLargeArea	0.0583	1.039	Medium	1.582	1	2	10	4.403934115	High	0	bTBNeg	pair_777
4433	Finisher	332.5	very_large	2015	Dungannon	29	9	7	Medium_fragmentation	0.487	LargeArea	0.0691	2.422	High	36.764	0	0	7	1.282405474	Low	1	bTBPos	pair_778
4229	Finisher	329	very_large	2015	Dungannon	72	23	11	Very_High_fragmentation	2.244	VeryLargeArea	0.1002	2.734	High	7.406	1	7	61	18.84245467	Very High	0	bTBNeg	pair_778
4309	Breeder	14	small	2015	Dungannon	7	2	2	Little_fragmentation	0.061	SmallArea	0.0184	0.268	Low	0.268	1	1	8	0.929605989	Low	1	bTBPos	pair_779
3912	Breeder	18	medium	2015	Dungannon	26	2	2	Little_fragmentation	0.302	MediumArea	0.0982	1.002	Medium	1.002	0	0	4	0.449376648	Low	0	bTBNeg	pair_779
4521	Other	38	medium	2015	Dungannon	22	7	3	Little_fragmentation	0.284	MediumArea	0.0402	2.12	High	2.455	1	3	16	5.518329439	Very High	1	bTBPos	pair_780
4314	Other	47	medium	2015	Dungannon	22	4	3	Little_fragmentation	0.219	MediumArea	0.0334	8.629	Very High	8.895	1	2	10	1.729462475	Medium	0	bTBNeg	pair_780
4426	Finisher	153	very_large	2015	Dungannon	14	2	1	Not_fragmented	0.633	VeryLargeArea	0.1096	0	Low	0	0	0	2	0.300118488	Low	1	bTBPos	pair_781
3895	Finisher	147	very_large	2015	Dungannon	23	10	8	High_fragmentation	0.36	LargeArea	0.0317	1.008	Medium	6.763	0	0	16	4.080066169	High	0	bTBNeg	pair_781
4652	Breeder	55	large	2015	Dungannon	20	2	1	Not_fragmented	0.53	LargeArea	0.2	0	Low	0	0	0	7	0.881367162	Low	1	bTBPos	pair_782
3898	Breeder	51	large	2015	Dungannon	77	8	4	Little_fragmentation	1.426	VeryLargeArea	0.3055	3.685	Very High	6.12	1	1	8	1.833868342	Medium	0	bTBNeg	pair_782
3896	Breeder	33	medium	2015	Dungannon	39	7	5	Medium_fragmentation	0.32	LargeArea	0.0275	4.516	Very High	7.652	0	0	21	5.103050521	Very High	1	bTBPos	pair_783
3190	Breeder	34	medium	2015	Dungannon	12	3	2	Little_fragmentation	0.155	SmallArea	0.0289	5.63	Very High	5.63	0	0	5	1.956125928	Medium	0	bTBNeg	pair_783
4395	Breeder	62	large	2015	Dungannon	16	4	2	Little_fragmentation	0.198	MediumArea	0.0211	0.752	Medium	0.752	0	0	21	4.264065092	High	1	bTBPos	pair_784
3107	Breeder	71	large	2015	Dungannon	26	8	2	Little_fragmentation	0.412	LargeArea	0.0586	0.803	Medium	0.803	0	0	8	1.555464306	Medium	0	bTBNeg	pair_784
3873	Other	24	medium	2015	Omagh	11	4	1	Not_fragmented	0.157	SmallArea	0.0302	0	Low	0	1	1	3	0.291010745	Low	1	bTBPos	pair_785
3874	Other	27	medium	2015	Omagh	4	1	1	Not_fragmented	0.124	SmallArea	0.0397	0	Low	0	0	0	6	1.649935434	Medium	0	bTBNeg	pair_785
3971	Finisher	87	very_large	2015	Dungannon	13	5	4	Little_fragmentation	0.226	MediumArea	0.0688	2.523	High	5.032	1	2	14	4.524829326	High	1	bTBPos	pair_786
4305	Finisher	77	very_large	2015	Dungannon	30	10	5	Medium_fragmentation	0.424	LargeArea	0.04	1.485	High	2.495	1	1	26	6.306355835	Very High	0	bTBNeg	pair_786
4419	Finisher	252	very_large	2015	Dungannon	59	21	11	Very_High_fragmentation	1.167	VeryLargeArea	0.0756	1.975	High	5.027	1	1	35	10.85981786	Very High	1	bTBPos	pair_787
4420	Finisher	257	very_large	2015	Dungannon	81	20	10	High_fragmentation	1.425	VeryLargeArea	0.0705	3.919	Very High	11.72	1	4	57	15.96129007	Very High	0	bTBNeg	pair_787
4353	Finisher	636	very_large	2015	Dungannon	44	20	15	Very_High_fragmentation	0.744	VeryLargeArea	0.0597	1.644	High	3.991	1	2	45	11.82169774	Very High	1	bTBPos	pair_788
3895	Finisher	147	very_large	2015	Dungannon	23	10	8	High_fragmentation	0.36	LargeArea	0.0317	1.008	Medium	6.763	0	0	16	4.080066169	High	0	bTBNeg	pair_788
4195	Other	62	large	2015	Dungannon	64	6	2	Little_fragmentation	0.418	LargeArea	0.0312	1.11	Medium	1.11	1	2	24	4.05762584	High	1	bTBPos	pair_789
4030	Other	54	large	2015	Dungannon	15	5	3	Little_fragmentation	0.202	MediumArea	0.0282	2.525	High	2.984	0	0	11	2.47058184	Medium	0	bTBNeg	pair_789
4698	Other	6	small	2015	Omagh	16	3	3	Little_fragmentation	0.184	MediumArea	0.0261	1.787	High	3.489	0	0	16	3.350300822	High	1	bTBPos	pair_790
5150	Other	9.5	small	2015	Omagh	23	5	4	Little_fragmentation	0.386	LargeArea	0.0637	2.768	High	5.488	0	0	14	3.724994844	High	0	bTBNeg	pair_790
2874	Breeder	26	medium	2015	Enniskillen	44	8	5	Medium_fragmentation	0.236	MediumArea	0.0175	3.417	Very High	3.976	0	0	28	6.96640399	Very High	1	bTBPos	pair_791
2802	Breeder	32	medium	2015	Enniskillen	36	9	4	Little_fragmentation	0.304	MediumArea	0.0254	6.202	Very High	9.894	1	6	25	6.341967456	Very High	0	bTBNeg	pair_791
1634	Finisher	16	medium	2015	Newry	25	7	2	Little_fragmentation	0.233	MediumArea	0.0288	0.697	Medium	0.697	1	1	8	2.355668104	Medium	1	bTBPos	pair_792
1304	Finisher	25	medium	2015	Newry	13	3	2	Little_fragmentation	0.195	MediumArea	0.0339	0.301	Low	0.301	1	1	11	2.667355086	Medium	0	bTBNeg	pair_792
4225	Dairy	213	very_large	2015	Dungannon	50	9	4	Little_fragmentation	0.894	VeryLargeArea	0.0831	2.367	High	4.588	1	1	19	4.386225434	High	1	bTBPos	pair_793
4017	Dairy	220	very_large	2015	Dungannon	63	17	8	High_fragmentation	0.824	VeryLargeArea	0.04	1.123	Medium	3.374	0	0	38	9.38941591	Very High	0	bTBNeg	pair_793
4097	Dairy	138	very_large	2015	Dungannon	28	9	6	Medium_fragmentation	0.572	LargeArea	0.0483	3.58	Very High	6.84	1	1	26	6.520732564	Very High	1	bTBPos	pair_794
4046	Dairy	132	very_large	2015	Dungannon	45	9	3	Little_fragmentation	0.546	LargeArea	0.0574	1.541	High	1.856	1	2	7	0.922015144	Low	0	bTBNeg	pair_794
4713	Breeder	37	medium	2015	Omagh	13	5	2	Little_fragmentation	0.325	LargeArea	0.0678	0.918	Medium	0.918	1	1	11	2.460463576	Medium	1	bTBPos	pair_795
3812	Breeder	42	medium	2015	Omagh	47	12	4	Little_fragmentation	0.815	VeryLargeArea	0.0668	7.587	Very High	14.895	0	0	20	5.089536332	Very High	0	bTBNeg	pair_795
4567	Other	107.5	very_large	2015	Omagh	31	5	2	Little_fragmentation	0.324	LargeArea	0.0448	1.18	Medium	1.18	0	0	15	3.070497063	High	1	bTBPos	pair_796
3840	Other	100	very_large	2015	Omagh	22	8	3	Little_fragmentation	0.232	MediumArea	0.026	1.466	High	2.109	0	0	10	2.968995697	High	0	bTBNeg	pair_796
4446	Breeder	83	very_large	2015	Dungannon	37	10	7	Medium_fragmentation	0.333	LargeArea	0.0328	1.779	High	5.72	1	2	36	7.688430484	Very High	1	bTBPos	pair_797
3771	Breeder	76	very_large	2015	Dungannon	21	6	5	Medium_fragmentation	0.225	MediumArea	0.024	2.866	High	3.47	0	0	16	3.554574557	High	0	bTBNeg	pair_797
4516	Other	60	large	2015	Dungannon	11	3	2	Little_fragmentation	0.248	MediumArea	0.0598	1.55	High	1.55	1	2	16	3.952984954	High	1	bTBPos	pair_798
4030	Other	54	large	2015	Dungannon	15	5	3	Little_fragmentation	0.202	MediumArea	0.0282	2.525	High	2.984	0	0	11	2.47058184	Medium	0	bTBNeg	pair_798
4887	Breeder	56	large	2015	Omagh	21	4	2	Little_fragmentation	0.277	MediumArea	0.0289	1.166	Medium	1.166	1	2	19	4.672074851	High	1	bTBPos	pair_799
3838	Breeder	50	medium	2015	Omagh	29	4	3	Little_fragmentation	0.394	LargeArea	0.0463	0.974	Medium	1.543	0	0	15	2.209566326	Medium	0	bTBNeg	pair_799
4390	Dairy	135.5	very_large	2015	Dungannon	27	3	3	Little_fragmentation	0.677	VeryLargeArea	0.0498	1.144	Medium	1.447	0	0	4	1.905741245	Medium	1	bTBPos	pair_800
4046	Dairy	132	very_large	2015	Dungannon	45	9	3	Little_fragmentation	0.546	LargeArea	0.0574	1.541	High	1.856	1	2	7	0.922015144	Low	0	bTBNeg	pair_800
4105	Other	71	large	2015	Dungannon	15	8	4	Little_fragmentation	0.203	MediumArea	0.0492	0.795	Medium	1.479	1	1	14	3.799804734	High	1	bTBPos	pair_801
3901	Other	81	very_large	2015	Dungannon	32	9	8	High_fragmentation	0.472	LargeArea	0.0493	2.199	High	4.623	0	0	20	5.345193529	Very High	0	bTBNeg	pair_801
4675	Breeder	13.5	small	2015	Omagh	4	2	1	Not_fragmented	0.053	SmallArea	0.021	0	Low	0	0	0	4	1.324090445	Low	1	bTBPos	pair_802
3008	Breeder	4	small	2015	Omagh	7	4	1	Not_fragmented	0.035	SmallArea	0.0138	0	Low	0	1	4	6	1.084790859	Low	0	bTBNeg	pair_802
5144	Breeder	36	medium	2015	Dungannon	9	3	1	Not_fragmented	0.171	MediumArea	0.0399	0	Low	0	1	1	15	3.288847622	High	1	bTBPos	pair_803
3190	Breeder	34	medium	2015	Dungannon	12	3	2	Little_fragmentation	0.155	SmallArea	0.0289	5.63	Very High	5.63	0	0	5	1.956125928	Medium	0	bTBNeg	pair_803
4304	Breeder	43	medium	2015	Dungannon	21	4	2	Little_fragmentation	0.32	LargeArea	0.0334	1.783	High	1.783	0	0	11	2.985207044	High	1	bTBPos	pair_804
3190	Breeder	34	medium	2015	Dungannon	12	3	2	Little_fragmentation	0.155	SmallArea	0.0289	5.63	Very High	5.63	0	0	5	1.956125928	Medium	0	bTBNeg	pair_804
4176	Breeder	13	small	2015	Dungannon	16	4	2	Little_fragmentation	0.202	MediumArea	0.056	0.808	Medium	0.808	1	2	11	0.946924621	Low	1	bTBPos	pair_805
3912	Breeder	18	medium	2015	Dungannon	26	2	2	Little_fragmentation	0.302	MediumArea	0.0982	1.002	Medium	1.002	0	0	4	0.449376648	Low	0	bTBNeg	pair_805
3644	Dairy	383	very_large	2015	Coleraine	41	8	6	Medium_fragmentation	0.982	VeryLargeArea	0.0839	1.194	Medium	2.032	1	1	24	5.937659896	Very High	1	bTBPos	pair_806
3748	Dairy	386	very_large	2015	Coleraine	29	10	4	Little_fragmentation	0.492	LargeArea	0.032	2.22	High	3.593	1	1	18	4.49531966	High	0	bTBNeg	pair_806
3378	Dairy	92	very_large	2015	Coleraine	33	8	2	Little_fragmentation	0.543	LargeArea	0.0485	4.562	Very High	4.562	1	3	6	0.699468376	Low	1	bTBPos	pair_807
575	Dairy	94	very_large	2015	Coleraine	9	1	1	Not_fragmented	0.241	MediumArea	0.0368	0	Low	0	1	1	11	3.037536376	High	0	bTBNeg	pair_807
5121	Finisher	242	very_large	2015	Omagh	40	10	6	Medium_fragmentation	1.002	VeryLargeArea	0.0509	1.166	Medium	2.169	1	1	21	6.241232937	Very High	1	bTBPos	pair_808
3843	Finisher	133	very_large	2015	Omagh	25	9	2	Little_fragmentation	0.574	LargeArea	0.0814	1.222	Medium	1.222	0	0	7	1.730765326	Medium	0	bTBNeg	pair_808
4434	Finisher	240	very_large	2015	Dungannon	67	10	4	Little_fragmentation	0.93	VeryLargeArea	0.0377	1.438	High	2.316	1	1	36	7.785240356	Very High	1	bTBPos	pair_809
3895	Finisher	147	very_large	2015	Dungannon	23	10	8	High_fragmentation	0.36	LargeArea	0.0317	1.008	Medium	6.763	0	0	16	4.080066169	High	0	bTBNeg	pair_809
5067	Dairy	834	very_large	2015	Omagh	71	31	8	High_fragmentation	2.505	VeryLargeArea	0.1113	3.836	Very High	10.367	1	7	30	11.16327159	Very High	1	bTBPos	pair_810
3799	Dairy	131	very_large	2015	Omagh	26	6	4	Little_fragmentation	0.457	LargeArea	0.0409	1.235	Medium	2.347	0	0	15	3.400737834	High	0	bTBNeg	pair_810
4368	Other	176	very_large	2015	Dungannon	46	15	4	Little_fragmentation	0.889	VeryLargeArea	0.0538	1.408	High	2.109	1	1	45	13.13306126	Very High	1	bTBPos	pair_811
4408	Other	186	very_large	2015	Dungannon	43	9	6	Medium_fragmentation	0.672	VeryLargeArea	0.0655	1.905	High	5.775	1	1	21	5.634693085	Very High	0	bTBNeg	pair_811
422	Finisher	148	very_large	2015	Ballymena	49	16	13	Very_High_fragmentation	0.736	VeryLargeArea	0.0535	4.792	Very High	11.36	0	0	29	6.722043258	Very High	1	bTBPos	pair_812
350	Finisher	139	very_large	2015	Ballymena	29	8	5	Medium_fragmentation	0.366	LargeArea	0.0412	2.978	High	6.807	1	2	21	4.41699066	High	0	bTBNeg	pair_812
4964	Dairy	653	very_large	2015	Omagh	96	17	1	Not_fragmented	1.533	VeryLargeArea	0.0571	0	Low	0	1	3	38	11.28349564	Very High	1	bTBPos	pair_813
3799	Dairy	131	very_large	2015	Omagh	26	6	4	Little_fragmentation	0.457	LargeArea	0.0409	1.235	Medium	2.347	0	0	15	3.400737834	High	0	bTBNeg	pair_813
4854	Other	54	large	2015	Omagh	25	4	3	Little_fragmentation	0.23	MediumArea	0.0266	2.149	High	2.571	1	3	14	3.045605362	High	1	bTBPos	pair_814
3834	Other	52	large	2015	Omagh	15	3	1	Not_fragmented	0.256	MediumArea	0.0371	0	Low	0	0	0	18	4.154953971	High	0	bTBNeg	pair_814
4205	Other	94	very_large	2015	Dungannon	21	9	4	Little_fragmentation	0.273	MediumArea	0.035	1.17	Medium	1.43	0	0	31	6.877749642	Very High	1	bTBPos	pair_815
3925	Other	88	very_large	2015	Dungannon	36	10	8	High_fragmentation	0.673	VeryLargeArea	0.0556	9.809	Very High	12.701	0	0	29	5.998931776	Very High	0	bTBNeg	pair_815
4918	Breeder	122	very_large	2015	Omagh	62	12	8	High_fragmentation	0.818	VeryLargeArea	0.0569	2.075	High	5.108	1	3	23	6.420490999	Very High	1	bTBPos	pair_816
3797	Breeder	113	very_large	2015	Omagh	25	4	2	Little_fragmentation	0.438	LargeArea	0.0568	0.853	Medium	0.853	0	0	21	6.496899193	Very High	0	bTBNeg	pair_816
3640	Other	209	very_large	2015	Coleraine	29	10	6	Medium_fragmentation	0.411	LargeArea	0.0401	2.179	High	7.398	1	2	24	4.885204505	High	1	bTBPos	pair_817
532	Other	218	very_large	2015	Coleraine	79	27	14	Very_High_fragmentation	0.797	VeryLargeArea	0.0288	3.065	Very High	12.135	1	4	49	10.71033618	Very High	0	bTBNeg	pair_817
2110	Dairy	233	very_large	2015	Newtownards	43	16	4	Little_fragmentation	1.032	VeryLargeArea	0.071	6.325	Very High	12.548	1	3	8	1.275609847	Low	1	bTBPos	pair_818
2334	Dairy	224	very_large	2015	Newtownards	47	14	7	Medium_fragmentation	1.342	VeryLargeArea	0.1001	1.944	High	3.777	1	1	8	0.363712133	Low	0	bTBNeg	pair_818
3082	Breeder	94	very_large	2015	Enniskillen	37	8	2	Little_fragmentation	0.693	VeryLargeArea	0.0731	1.411	High	1.411	1	1	13	4.542729628	High	1	bTBPos	pair_819
2730	Breeder	87	very_large	2015	Enniskillen	38	11	5	Medium_fragmentation	0.872	VeryLargeArea	0.1478	8.717	Very High	10.567	1	1	16	3.999717665	High	0	bTBNeg	pair_819
1753	Dairy	131	very_large	2015	Newry	34	11	5	Medium_fragmentation	0.364	LargeArea	0.03	3.556	Very High	8.359	1	4	34	7.21165058	Very High	1	bTBPos	pair_820
1316	Dairy	140	very_large	2015	Newry	45	7	3	Little_fragmentation	0.641	VeryLargeArea	0.0473	2.095	High	2.465	1	1	18	5.924914446	Very High	0	bTBNeg	pair_820
1407	Other	38	medium	2015	Newry	20	5	4	Little_fragmentation	0.117	SmallArea	0.0139	16.891	Very High	21.969	1	2	13	3.645601474	High	1	bTBPos	pair_821
1414	Other	29	medium	2015	Newry	25	8	3	Little_fragmentation	0.295	MediumArea	0.0302	0.528	Medium	0.617	1	1	7	2.073380819	Medium	0	bTBNeg	pair_821
262	Breeder	47	medium	2015	Larne	59	5	3	Little_fragmentation	1.324	VeryLargeArea	0.0952	1.698	High	2.01	0	0	4	0.291704647	Low	1	bTBPos	pair_822
70	Breeder	46	medium	2015	Larne	18	6	3	Little_fragmentation	0.429	LargeArea	0.0576	3.87	Very High	4.04	0	0	22	5.104851957	Very High	0	bTBNeg	pair_822
1724	Finisher	49	medium	2015	Newry	29	7	3	Little_fragmentation	0.45	LargeArea	0.0386	22.104	Very High	22.783	1	2	10	0.486407612	Low	1	bTBPos	pair_823
5336	Finisher	48	medium	2015	Newry	34	18	11	Very_High_fragmentation	0.345	LargeArea	0.0345	0.775	Medium	1.882	0	0	15	4.553863393	High	0	bTBNeg	pair_823
4922	Finisher	200	very_large	2015	Omagh	44	12	6	Medium_fragmentation	0.614	VeryLargeArea	0.0462	3.538	Very High	11.111	1	5	26	3.845204614	High	1	bTBPos	pair_824
5534	Finisher	199	very_large	2015	Omagh	27	12	4	Little_fragmentation	0.866	VeryLargeArea	0.0866	1.693	High	2.497	1	3	25	7.848220887	Very High	0	bTBNeg	pair_824
4073	Dairy	155	very_large	2015	Dungannon	29	8	4	Little_fragmentation	0.431	LargeArea	0.0399	1.889	High	3.566	1	3	26	8.24014542	Very High	1	bTBPos	pair_825
4040	Dairy	162	very_large	2015	Dungannon	36	14	3	Little_fragmentation	0.575	LargeArea	0.0441	1.603	High	2.891	0	0	28	8.574365824	Very High	0	bTBNeg	pair_825
1122	Finisher	174	very_large	2015	Armagh	52	14	8	High_fragmentation	1.479	VeryLargeArea	0.107	2.063	High	4.093	1	3	26	7.174769675	Very High	1	bTBPos	pair_826
1170	Finisher	172	very_large	2015	Armagh	21	6	6	Medium_fragmentation	0.416	LargeArea	0.0479	15.983	Very High	17.343	0	0	25	4.741326615	High	0	bTBNeg	pair_826
66	Finisher	205	very_large	2015	Larne	44	5	3	Little_fragmentation	1.041	VeryLargeArea	0.0768	1.253	Medium	1.797	1	1	21	6.433510989	Very High	1	bTBPos	pair_827
106	Finisher	211	very_large	2015	Larne	44	9	8	High_fragmentation	0.691	VeryLargeArea	0.0455	4.192	Very High	8.52	0	0	19	4.726662051	High	0	bTBNeg	pair_827
3274	Other	194	very_large	2015	Coleraine	63	28	17	Very_High_fragmentation	1.566	VeryLargeArea	0.1415	7.282	Very High	25.331	1	7	38	10.28042386	Very High	1	bTBPos	pair_828
3388	Other	189.5	very_large	2015	Coleraine	46	7	6	Medium_fragmentation	0.616	VeryLargeArea	0.0293	1.302	Medium	2.97	1	3	13	3.382065682	High	0	bTBNeg	pair_828
727	Breeder	41	medium	2015	Coleraine	13	4	2	Little_fragmentation	0.252	MediumArea	0.0427	0.31	Low	0.31	1	1	2	0.268226736	Low	1	bTBPos	pair_829
548	Breeder	41	medium	2015	Coleraine	34	3	3	Little_fragmentation	1.521	VeryLargeArea	0.398	2.286	High	3.213	1	1	15	3.401251444	High	0	bTBNeg	pair_829
1405	Dairy	244	very_large	2015	Newry	41	11	6	Medium_fragmentation	0.641	VeryLargeArea	0.0357	15.205	Very High	18.177	1	3	11	2.383131926	Medium	1	bTBPos	pair_830
1795	Dairy	253	very_large	2015	Newry	29	15	8	High_fragmentation	0.862	VeryLargeArea	0.0916	1.144	Medium	2.51	1	2	22	6.73416946	Very High	0	bTBNeg	pair_830
3365	Breeder	47	medium	2015	Coleraine	22	5	1	Not_fragmented	0.325	LargeArea	0.0258	0	Low	0	1	1	10	3.192399236	High	1	bTBPos	pair_831
580	Breeder	54	large	2015	Coleraine	19	2	1	Not_fragmented	0.273	MediumArea	0.0249	0	Low	0	1	1	12	3.587778548	High	0	bTBNeg	pair_831
3407	Dairy	214	very_large	2015	Coleraine	37	16	8	High_fragmentation	0.959	VeryLargeArea	0.0517	1.96	High	3.488	1	2	33	9.197811357	Very High	1	bTBPos	pair_832
734	Dairy	212	very_large	2015	Coleraine	39	11	6	Medium_fragmentation	0.558	LargeArea	0.0482	1.148	Medium	5.585	1	2	15	3.615324206	High	0	bTBNeg	pair_832
2870	Dairy	93	very_large	2015	Enniskillen	41	13	6	Medium_fragmentation	0.579	LargeArea	0.0536	8.165	Very High	10.941	1	2	27	5.446638397	Very High	1	bTBPos	pair_833
2677	Dairy	102	very_large	2015	Enniskillen	47	10	6	Medium_fragmentation	0.564	LargeArea	0.0872	5.412	Very High	21.108	0	0	13	3.076082117	High	0	bTBNeg	pair_833
3627	Breeder	67	large	2015	Coleraine	16	6	3	Little_fragmentation	0.287	MediumArea	0.0745	3.668	Very High	3.962	0	0	3	0.922593675	Low	1	bTBPos	pair_834
624	Breeder	66	large	2015	Coleraine	16	3	2	Little_fragmentation	0.233	MediumArea	0.036	4.665	Very High	4.665	0	0	2	0.618378803	Low	0	bTBNeg	pair_834
1454	Breeder	17	medium	2015	Newry	5	2	1	Not_fragmented	0.037	SmallArea	0.0122	0	Low	0	1	1	5	1.310945338	Low	1	bTBPos	pair_835
1547	Breeder	12	small	2015	Newry	34	10	7	Medium_fragmentation	0.216	MediumArea	0.0127	1.266	Medium	2.318	1	1	21	3.81718521	High	0	bTBNeg	pair_835
251	Dairy	119	very_large	2015	Larne	25	6	2	Little_fragmentation	0.443	LargeArea	0.0422	3.309	Very High	3.309	1	1	8	1.691019734	Medium	1	bTBPos	pair_836
109	Dairy	111	very_large	2015	Larne	21	7	5	Medium_fragmentation	0.356	LargeArea	0.0306	1.749	High	5.396	1	2	11	3.200397072	High	0	bTBNeg	pair_836
4270	Breeder	46	medium	2015	Dungannon	25	5	3	Little_fragmentation	0.263	MediumArea	0.0475	0.955	Medium	1.203	1	4	10	2.274662888	Medium	1	bTBPos	pair_837
4039	Breeder	39	medium	2015	Dungannon	33	8	5	Medium_fragmentation	0.393	LargeArea	0.0408	0.656	Medium	1.273	0	0	18	3.104305861	High	0	bTBNeg	pair_837
2189	Other	54	large	2015	Newtownards	13	3	2	Little_fragmentation	0.238	MediumArea	0.0481	4.551	Very High	4.551	0	0	4	1.177059913	Low	1	bTBPos	pair_838
1920	Other	59	large	2015	Newtownards	366	74	22	Very_High_fragmentation	14.03	VeryLargeArea	1.6163	35.002	Very High	117.183	1	4	65	14.15842897	Very High	0	bTBNeg	pair_838
2163	Breeder	14	small	2015	Newtownards	7	3	1	Not_fragmented	0.064	SmallArea	0.0238	0	Low	0	1	1	1	0.253342779	Low	1	bTBPos	pair_839
2493	Breeder	23	medium	2015	Newtownards	21	7	5	Medium_fragmentation	0.204	MediumArea	0.0215	4.104	Very High	8.788	0	0	19	2.972820874	High	0	bTBNeg	pair_839
2999	Breeder	50	medium	2015	Enniskillen	78	22	10	High_fragmentation	0.658	VeryLargeArea	0.027	10.495	Very High	129.086	1	4	19	3.18582124	High	1	bTBPos	pair_840
2900	Breeder	47	medium	2015	Enniskillen	16	5	5	Medium_fragmentation	0.363	LargeArea	0.1391	1.03	Medium	1.72	0	0	14	3.063383927	High	0	bTBNeg	pair_840
1104	Other	26	medium	2015	Armagh	7	5	3	Little_fragmentation	0.106	SmallArea	0.0268	0.61	Medium	0.992	1	1	9	2.833421514	Medium	1	bTBPos	pair_841
1260	Other	30	medium	2015	Armagh	12	5	4	Little_fragmentation	0.239	MediumArea	0.0625	0.543	Medium	0.79	1	1	7	2.363493742	Medium	0	bTBNeg	pair_841
2913	Breeder	118	very_large	2015	Enniskillen	39	12	5	Medium_fragmentation	1.069	VeryLargeArea	0.0687	3.149	Very High	5.9	1	5	42	8.406232774	Very High	1	bTBPos	pair_842
2877	Breeder	117	very_large	2015	Enniskillen	77	10	3	Little_fragmentation	0.86	VeryLargeArea	0.0537	2.531	High	2.869	1	2	54	14.57246968	Very High	0	bTBNeg	pair_842
2679	Breeder	8	small	2015	Enniskillen	28	5	4	Little_fragmentation	0.169	MediumArea	0.0128	1.609	High	3.018	1	1	14	2.822487908	Medium	1	bTBPos	pair_843
2680	Breeder	12	small	2015	Enniskillen	8	4	3	Little_fragmentation	0.068	SmallArea	0.0159	0.201	Low	0.252	0	0	1	0.459000219	Low	0	bTBNeg	pair_843
3381	Dairy	233	very_large	2015	Coleraine	48	14	7	Medium_fragmentation	0.807	VeryLargeArea	0.0341	1.62	High	5.263	1	4	21	5.032060257	Very High	1	bTBPos	pair_844
3764	Dairy	228	very_large	2015	Coleraine	30	7	2	Little_fragmentation	0.513	LargeArea	0.0493	0.999	Medium	0.999	1	2	20	5.341227694	Very High	0	bTBNeg	pair_844
4957	Breeder	22	medium	2015	Omagh	21	7	2	Little_fragmentation	0.153	SmallArea	0.0147	0.792	Medium	0.792	1	1	5	0.823232007	Low	1	bTBPos	pair_845
2975	Breeder	17	medium	2015	Omagh	17	6	4	Little_fragmentation	0.168	MediumArea	0.0235	3.332	Very High	6.482	0	0	6	2.180579104	Medium	0	bTBNeg	pair_845
739	Dairy	427	very_large	2015	Coleraine	91	16	5	Medium_fragmentation	1.297	VeryLargeArea	0.06	3.862	Very High	15.762	1	8	28	7.707796844	Very High	1	bTBPos	pair_846
684	Dairy	418	very_large	2015	Coleraine	38	21	17	Very_High_fragmentation	1.151	VeryLargeArea	0.1556	2.661	High	9.653	1	4	42	11.39207482	Very High	0	bTBNeg	pair_846
372	Dairy	240	very_large	2015	Ballymena	36	11	5	Medium_fragmentation	0.699	VeryLargeArea	0.04	1.136	Medium	3.764	0	0	14	3.712624653	High	1	bTBPos	pair_847
291	Dairy	245	very_large	2015	Ballymena	66	12	6	Medium_fragmentation	0.863	VeryLargeArea	0.0831	3.042	High	5.987	1	3	58	14.91138164	Very High	0	bTBNeg	pair_847
3480	Breeder	97	very_large	2015	Londonderry	20	6	2	Little_fragmentation	0.478	LargeArea	0.067	0.901	Medium	0.901	1	1	8	2.08031033	Medium	1	bTBPos	pair_848
3487	Breeder	89	very_large	2015	Londonderry	59	12	6	Medium_fragmentation	0.87	VeryLargeArea	0.0629	0.87	Medium	2.51	1	2	23	7.034132775	Very High	0	bTBNeg	pair_848
1780	Breeder	70	large	2015	Newry	22	3	3	Little_fragmentation	0.135	SmallArea	0.0155	2.509	High	4.282	0	0	4	0.539317812	Low	1	bTBPos	pair_849
1522	Breeder	67	large	2015	Newry	42	16	11	Very_High_fragmentation	0.434	LargeArea	0.01	1.11	Medium	2.793	1	3	41	7.338460179	Very High	0	bTBNeg	pair_849
2769	Dairy	41.5	medium	2015	Enniskillen	15	4	3	Little_fragmentation	0.308	MediumArea	0.0572	0.446	Low	0.466	0	0	1	0.740697601	Low	1	bTBPos	pair_850
3220	Dairy	47	medium	2015	Enniskillen	11	7	1	Not_fragmented	0.227	MediumArea	0.0442	0	Low	0	1	1	14	2.92983895	High	0	bTBNeg	pair_850
3031	Other	85	very_large	2015	Enniskillen	34	12	6	Medium_fragmentation	0.499	LargeArea	0.0492	0.593	Medium	1.492	1	1	20	5.092536669	Very High	1	bTBPos	pair_851
2681	Other	79	very_large	2015	Enniskillen	33	4	2	Little_fragmentation	0.404	LargeArea	0.0405	4.335	Very High	4.335	1	1	14	5.090540622	Very High	0	bTBNeg	pair_851
1592	Other	77	very_large	2015	Newry	104	13	9	High_fragmentation	1.032	VeryLargeArea	0.0471	5.76	Very High	14.816	1	7	50	10.2395597	Very High	1	bTBPos	pair_852
1347	Other	67	large	2015	Newry	38	10	7	Medium_fragmentation	0.371	LargeArea	0.0412	0.91	Medium	1.773	1	4	27	4.830198674	High	0	bTBNeg	pair_852
1300	Other	45	medium	2015	Newry	64	19	11	Very_High_fragmentation	0.457	LargeArea	0.0518	1.197	Medium	2.198	1	3	30	4.242025026	High	1	bTBPos	pair_853
1519	Other	49	medium	2015	Newry	14	3	1	Not_fragmented	0.204	MediumArea	0.0298	0	Low	0	0	0	4	0.893261424	Low	0	bTBNeg	pair_853
586	Breeder	174	very_large	2015	Ballymena	38	9	6	Medium_fragmentation	1.087	VeryLargeArea	0.1013	5.213	Very High	30.635	1	5	39	6.060560252	Very High	1	bTBPos	pair_854
791	Breeder	167	very_large	2015	Ballymena	60	13	7	Medium_fragmentation	2.162	VeryLargeArea	0.24	14.121	Very High	34.518	1	1	9	1.9676983	Medium	0	bTBNeg	pair_854
1283	Other	48	medium	2015	Newry	19	10	6	Medium_fragmentation	0.151	SmallArea	0.0437	0.409	Low	4.377	1	1	15	2.647778884	Medium	1	bTBPos	pair_855
1519	Other	49	medium	2015	Newry	14	3	1	Not_fragmented	0.204	MediumArea	0.0298	0	Low	0	0	0	4	0.893261424	Low	0	bTBNeg	pair_855
224	Breeder	52.5	large	2015	Larne	25	6	2	Little_fragmentation	0.385	LargeArea	0.0509	7.683	Very High	7.683	1	1	15	5.338429408	Very High	1	bTBPos	pair_856
70	Breeder	46	medium	2015	Larne	18	6	3	Little_fragmentation	0.429	LargeArea	0.0576	3.87	Very High	4.04	0	0	22	5.104851957	Very High	0	bTBNeg	pair_856
241	Dairy	285	very_large	2015	Larne	148	18	6	Medium_fragmentation	1.866	VeryLargeArea	0.1137	2.157	High	4.806	0	0	62	11.78644787	Very High	1	bTBPos	pair_857
217	Dairy	286	very_large	2015	Larne	69	16	8	High_fragmentation	1.184	VeryLargeArea	0.0513	7.041	Very High	20.248	0	0	22	3.941023013	High	0	bTBNeg	pair_857
804	Breeder	9	small	2015	Ballymena	14	2	2	Little_fragmentation	0.127	SmallArea	0.046	4.642	Very High	4.642	0	0	2	0.342294164	Low	1	bTBPos	pair_858
778	Breeder	5	small	2015	Ballymena	14	3	1	Not_fragmented	0.312	MediumArea	0.0515	0	Low	0	0	0	15	3.710724055	High	0	bTBNeg	pair_858
990	Dairy	352	very_large	2015	Armagh	75	14	4	Little_fragmentation	1.207	VeryLargeArea	0.0653	1.445	High	2.619	1	4	48	9.752375326	Very High	1	bTBPos	pair_859
982	Dairy	356	very_large	2015	Armagh	35	13	9	High_fragmentation	0.873	VeryLargeArea	0.0645	1.978	High	5.905	0	0	30	8.790252285	Very High	0	bTBNeg	pair_859
1660	Breeder	44	medium	2015	Newry	18	3	1	Not_fragmented	0.376	LargeArea	0.048	0	Low	0	1	2	9	2.442492304	Medium	1	bTBPos	pair_860
5530	Breeder	34	medium	2015	Newry	29	9	4	Little_fragmentation	0.756	VeryLargeArea	0.03	0.768	Medium	1.512	1	4	12	2.409832622	Medium	0	bTBNeg	pair_860
5327	Dairy	249	very_large	2015	Coleraine	39	12	2	Little_fragmentation	0.734	VeryLargeArea	0.0581	0.888	Medium	0.888	1	2	19	4.811958288	High	1	bTBPos	pair_861
3373	Dairy	257	very_large	2015	Coleraine	70	14	5	Medium_fragmentation	1.023	VeryLargeArea	0.0587	1.884	High	4.244	1	1	24	6.18937915	Very High	0	bTBNeg	pair_861
1118	Finisher	60	large	2015	Armagh	22	5	2	Little_fragmentation	0.354	LargeArea	0.042	0.867	Medium	0.867	1	1	12	2.726429769	Medium	1	bTBPos	pair_862
1044	Finisher	56	large	2015	Armagh	13	9	3	Little_fragmentation	0.343	LargeArea	0.0931	0.963	Medium	0.967	0	0	15	1.496429055	Medium	0	bTBNeg	pair_862
1487	Finisher	29	medium	2015	Newry	12	2	2	Little_fragmentation	0.057	SmallArea	0.0085	5.034	Very High	5.034	0	0	6	1.09660068	Low	1	bTBPos	pair_863
1304	Finisher	25	medium	2015	Newry	13	3	2	Little_fragmentation	0.195	MediumArea	0.0339	0.301	Low	0.301	1	1	11	2.667355086	Medium	0	bTBNeg	pair_863
1247	Dairy	558	very_large	2015	Armagh	44	16	10	High_fragmentation	1.491	VeryLargeArea	0.0889	13.507	Very High	18.109	0	0	44	10.71799477	Very High	1	bTBPos	pair_864
1909	Dairy	339	very_large	2015	Armagh	41	15	10	High_fragmentation	1.065	VeryLargeArea	0.1116	1.415	High	6.6	0	0	21	6.514826672	Very High	0	bTBNeg	pair_864
5086	Breeder	129	very_large	2015	Omagh	20	6	4	Little_fragmentation	0.509	LargeArea	0.0924	11.077	Very High	22.149	1	5	23	6.817608621	Very High	1	bTBPos	pair_865
5148	Breeder	137	very_large	2015	Omagh	21	8	5	Medium_fragmentation	0.375	LargeArea	0.0658	4.84	Very High	5.47	1	3	23	6.501816995	Very High	0	bTBNeg	pair_865
4501	Breeder	221	very_large	2015	Dungannon	42	16	8	High_fragmentation	0.624	VeryLargeArea	0.0663	1.948	High	4.465	1	2	25	5.473835395	Very High	1	bTBPos	pair_866
4045	Breeder	220	very_large	2015	Dungannon	26	5	3	Little_fragmentation	0.233	MediumArea	0.0325	0.901	Medium	1.419	0	0	2	0.413355044	Low	0	bTBNeg	pair_866
4840	Other	69	large	2015	Omagh	23	6	2	Little_fragmentation	0.43	LargeArea	0.0913	1.145	Medium	1.145	1	1	7	1.155630913	Low	1	bTBPos	pair_867
3807	Other	73	large	2015	Omagh	33	10	3	Little_fragmentation	0.463	LargeArea	0.0337	1.293	Medium	1.667	1	1	15	4.680309025	High	0	bTBNeg	pair_867
1554	Breeder	65	large	2015	Armagh	26	14	11	Very_High_fragmentation	0.288	MediumArea	0.0339	1.098	Medium	3.702	1	4	25	4.529768089	High	1	bTBPos	pair_868
900	Breeder	61	large	2015	Armagh	16	2	2	Little_fragmentation	0.125	SmallArea	0.0156	15.675	Very High	15.675	0	0	12	3.379494461	High	0	bTBNeg	pair_868
3768	Breeder	97	very_large	2015	Coleraine	26	7	6	Medium_fragmentation	0.225	MediumArea	0.0182	0.661	Medium	1.628	0	0	15	3.833854218	High	1	bTBPos	pair_869
654	Breeder	100	very_large	2015	Coleraine	68	14	8	High_fragmentation	1.573	VeryLargeArea	0.35	21.195	Very High	45.727	1	1	18	3.237872012	High	0	bTBNeg	pair_869
3538	Breeder	85	very_large	2015	Londonderry	21	5	3	Little_fragmentation	0.675	VeryLargeArea	0.1359	6.801	Very High	7.358	1	4	17	4.400782004	High	1	bTBPos	pair_870
5603	Breeder	83	very_large	2015	Londonderry	6	3	1	Not_fragmented	0.272	MediumArea	0.0727	0	Low	0	0	0	2	0.565292784	Low	0	bTBNeg	pair_870
4397	Other	83	very_large	2015	Dungannon	21	7	3	Little_fragmentation	0.463	LargeArea	0.0603	0.919	Medium	1.676	1	1	17	3.674573401	High	1	bTBPos	pair_871
3901	Other	81	very_large	2015	Dungannon	32	9	8	High_fragmentation	0.472	LargeArea	0.0493	2.199	High	4.623	0	0	20	5.345193529	Very High	0	bTBNeg	pair_871
3498	Breeder	116	very_large	2015	Londonderry	24	8	7	Medium_fragmentation	0.767	VeryLargeArea	0.0848	1.694	High	6.851	1	2	17	3.341010059	High	1	bTBPos	pair_872
3570	Breeder	124	very_large	2015	Londonderry	69	22	8	High_fragmentation	1.597	VeryLargeArea	0.0854	1.502	High	3.732	0	0	40	11.23356619	Very High	0	bTBNeg	pair_872
974	Dairy	133	very_large	2015	Armagh	18	4	3	Little_fragmentation	0.407	LargeArea	0.0484	0.785	Medium	1.151	1	3	5	0.877130983	Low	1	bTBPos	pair_873
1176	Dairy	133	very_large	2015	Armagh	35	11	8	High_fragmentation	0.465	LargeArea	0.0341	1.074	Medium	2.034	1	7	40	9.729186409	Very High	0	bTBNeg	pair_873
4182	Breeder	23	medium	2015	Dungannon	3	3	3	Little_fragmentation	0.059	SmallArea	0.0211	0.449	Low	0.472	0	0	3	0.83890874	Low	1	bTBPos	pair_874
4050	Breeder	26	medium	2015	Dungannon	15	4	3	Little_fragmentation	0.324	LargeArea	0.0885	8.61	Very High	8.781	1	1	13	2.827438695	Medium	0	bTBNeg	pair_874
4356	Other	19	medium	2015	Dungannon	23	6	4	Little_fragmentation	0.211	MediumArea	0.032	4.569	Very High	6.007	0	0	17	3.134197136	High	1	bTBPos	pair_875
4018	Other	14	small	2015	Dungannon	7	1	1	Not_fragmented	0.078	SmallArea	0.0214	0	Low	0	0	0	5	1.300198487	Low	0	bTBNeg	pair_875
2662	Breeder	58	large	2015	Enniskillen	44	5	4	Little_fragmentation	0.493	LargeArea	0.0453	2.57	High	4.962	1	4	24	4.645002808	High	1	bTBPos	pair_876
2774	Breeder	60	large	2015	Enniskillen	33	6	2	Little_fragmentation	0.584	LargeArea	0.0651	0.922	Medium	0.922	1	3	24	6.3172021	Very High	0	bTBNeg	pair_876
1486	Other	57	large	2015	Newry	14	6	3	Little_fragmentation	0.119	SmallArea	0.0217	5.135	Very High	5.774	1	4	11	2.199186991	Medium	1	bTBPos	pair_877
1519	Other	49	medium	2015	Newry	14	3	1	Not_fragmented	0.204	MediumArea	0.0298	0	Low	0	0	0	4	0.893261424	Low	0	bTBNeg	pair_877
4127	Dairy	112	very_large	2015	Dungannon	51	14	6	Medium_fragmentation	0.562	LargeArea	0.0257	0.997	Medium	1.766	1	1	30	8.722990851	Very High	1	bTBPos	pair_878
3930	Dairy	109	very_large	2015	Dungannon	38	11	3	Little_fragmentation	0.406	LargeArea	0.0292	0.569	Medium	0.79	1	1	19	5.700416163	Very High	0	bTBNeg	pair_878
3580	Breeder	211.5	very_large	2015	Londonderry	70	10	2	Little_fragmentation	1.308	VeryLargeArea	0.0578	0.496	Low	0.496	0	0	17	5.455112318	Very High	1	bTBPos	pair_879
5603	Breeder	83	very_large	2015	Londonderry	6	3	1	Not_fragmented	0.272	MediumArea	0.0727	0	Low	0	0	0	2	0.565292784	Low	0	bTBNeg	pair_879
1317	Breeder	50	medium	2015	Newry	62	11	9	High_fragmentation	0.423	LargeArea	0.0295	0.827	Medium	1.775	1	2	28	5.245923903	Very High	1	bTBPos	pair_880
1506	Breeder	43	medium	2015	Newry	17	4	3	Little_fragmentation	0.214	MediumArea	0.032	1.15	Medium	1.182	0	0	10	2.128908741	Medium	0	bTBNeg	pair_880
347	Finisher	183	very_large	2015	Ballymena	95	16	8	High_fragmentation	1.432	VeryLargeArea	0.069	1.553	High	40.352	1	1	18	6.788872601	Very High	1	bTBPos	pair_881
312	Finisher	79	very_large	2015	Ballymena	24	8	4	Little_fragmentation	0.531	LargeArea	0.0388	2.386	High	4.358	1	3	22	5.254796387	Very High	0	bTBNeg	pair_881
118	Finisher	93	very_large	2015	Larne	22	8	5	Medium_fragmentation	0.395	LargeArea	0.0268	11.452	Very High	13.376	1	1	17	4.218416503	High	1	bTBPos	pair_882
166	Finisher	97	very_large	2015	Larne	34	9	5	Medium_fragmentation	0.615	VeryLargeArea	0.0395	1.182	Medium	2.052	1	1	16	4.037607438	High	0	bTBNeg	pair_882
3329	Dairy	88	very_large	2015	Coleraine	23	3	1	Not_fragmented	1.069	VeryLargeArea	0.094	0	Low	0	1	3	15	5.205393779	Very High	1	bTBPos	pair_883
575	Dairy	94	very_large	2015	Coleraine	9	1	1	Not_fragmented	0.241	MediumArea	0.0368	0	Low	0	1	1	11	3.037536376	High	0	bTBNeg	pair_883
4059	Finisher	47	medium	2015	Dungannon	23	4	4	Little_fragmentation	0.395	LargeArea	0.0316	5.588	Very High	6.567	1	1	9	1.971724392	Medium	1	bTBPos	pair_884
3192	Finisher	48	medium	2015	Dungannon	9	4	2	Little_fragmentation	0.332	LargeArea	0.1058	4.572	Very High	4.572	0	0	11	2.966220177	High	0	bTBNeg	pair_884
88	Finisher	127	very_large	2015	Larne	15	6	3	Little_fragmentation	0.334	LargeArea	0.058	0.78	Medium	0.814	0	0	9	3.567418057	High	1	bTBPos	pair_885
5166	Finisher	136	very_large	2015	Larne	6	5	5	Medium_fragmentation	0.156	SmallArea	0.0568	0.653	Medium	1.234	0	0	18	5.032443363	Very High	0	bTBNeg	pair_885
4695	Dairy	198	very_large	2015	Omagh	43	10	3	Little_fragmentation	0.743	VeryLargeArea	0.0368	0.686	Medium	0.746	1	1	26	5.97452193	Very High	1	bTBPos	pair_886
3851	Dairy	201	very_large	2015	Omagh	61	15	4	Little_fragmentation	0.832	VeryLargeArea	0.0478	2.84	High	5.626	1	2	23	6.285118394	Very High	0	bTBNeg	pair_886
4153	Finisher	513.5	very_large	2015	Dungannon	75	20	6	Medium_fragmentation	2.94	VeryLargeArea	0.3225	13.609	Very High	25.038	1	3	14	3.28217679	High	1	bTBPos	pair_887
3895	Finisher	147	very_large	2015	Dungannon	23	10	8	High_fragmentation	0.36	LargeArea	0.0317	1.008	Medium	6.763	0	0	16	4.080066169	High	0	bTBNeg	pair_887
3909	Finisher	140	very_large	2015	Dungannon	36	8	7	Medium_fragmentation	0.752	VeryLargeArea	0.1471	3.036	High	5.596	1	1	17	4.443970789	High	1	bTBPos	pair_888
3895	Finisher	147	very_large	2015	Dungannon	23	10	8	High_fragmentation	0.36	LargeArea	0.0317	1.008	Medium	6.763	0	0	16	4.080066169	High	0	bTBNeg	pair_888
3509	Dairy	212	very_large	2015	Londonderry	40	8	4	Little_fragmentation	0.922	VeryLargeArea	0.1198	2.687	High	3.535	1	1	13	3.933876817	High	1	bTBPos	pair_889
3439	Dairy	427	very_large	2015	Londonderry	90	26	11	Very_High_fragmentation	2.36	VeryLargeArea	0.0758	2.021	High	3.968	0	0	44	12.07116658	Very High	0	bTBNeg	pair_889
2394	Other	154	very_large	2015	Newtownards	23	6	5	Medium_fragmentation	0.339	LargeArea	0.0375	3.056	Very High	3.808	1	2	14	4.088902509	High	1	bTBPos	pair_890
2141	Other	156	very_large	2015	Newtownards	32	15	8	High_fragmentation	0.496	LargeArea	0.034	2.253	High	4.938	1	5	57	9.624554535	Very High	0	bTBNeg	pair_890
114	Other	619	very_large	2015	Larne	97	23	14	Very_High_fragmentation	7.554	VeryLargeArea	1.9	8.619	Very High	31.086	1	1	33	9.640227531	Very High	1	bTBPos	pair_891
81	Other	99	very_large	2015	Larne	46	9	4	Little_fragmentation	0.702	VeryLargeArea	0.0666	4.071	Very High	5.552	1	1	40	9.137112497	Very High	0	bTBNeg	pair_891
496	Dairy	360	very_large	2015	Ballymena	71	9	6	Medium_fragmentation	1.128	VeryLargeArea	0.0425	1.531	High	2.758	1	1	50	8.311158431	Very High	1	bTBPos	pair_892
858	Dairy	118	very_large	2015	Ballymena	53	17	13	Very_High_fragmentation	0.578	LargeArea	0.021	2.795	High	7.189	1	2	38	10.02220247	Very High	0	bTBNeg	pair_892
3955	Finisher	350	very_large	2015	Dungannon	48	13	10	High_fragmentation	0.56	LargeArea	0.04	6.914	Very High	34.058	1	1	19	3.760065228	High	1	bTBPos	pair_893
3895	Finisher	147	very_large	2015	Dungannon	23	10	8	High_fragmentation	0.36	LargeArea	0.0317	1.008	Medium	6.763	0	0	16	4.080066169	High	0	bTBNeg	pair_893
4219	Other	26	medium	2015	Dungannon	13	5	4	Little_fragmentation	0.122	SmallArea	0.0166	3.934	Very High	7.779	0	0	5	1.57014358	Medium	1	bTBPos	pair_894
4056	Other	16	medium	2015	Dungannon	13	2	1	Not_fragmented	0.156	SmallArea	0.0292	0	Low	0	1	1	11	2.923260831	High	0	bTBNeg	pair_894
3657	Dairy	199	very_large	2015	Coleraine	46	16	5	Medium_fragmentation	0.829	VeryLargeArea	0.0443	2.014	High	4.999	0	0	21	4.592957939	High	1	bTBPos	pair_895
710	Dairy	198	very_large	2015	Coleraine	19	2	1	Not_fragmented	0.513	LargeArea	0.0461	0	Low	0	1	1	2	0.236426509	Low	0	bTBNeg	pair_895
2600	Other	59	large	2015	Newry	28	9	5	Medium_fragmentation	0.372	LargeArea	0.0347	1.046	Medium	1.747	1	4	19	4.436146369	High	1	bTBPos	pair_896
1519	Other	49	medium	2015	Newry	14	3	1	Not_fragmented	0.204	MediumArea	0.0298	0	Low	0	0	0	4	0.893261424	Low	0	bTBNeg	pair_896
2260	Finisher	64	large	2015	Newtownards	10	4	2	Little_fragmentation	0.249	MediumArea	0.0468	0.766	Medium	0.766	1	1	8	1.85546709	Medium	1	bTBPos	pair_897
2391	Finisher	67	large	2015	Newtownards	26	4	1	Not_fragmented	0.303	MediumArea	0.0197	0	Low	0	1	3	10	3.114830448	High	0	bTBNeg	pair_897
4924	Other	91	very_large	2015	Omagh	30	8	4	Little_fragmentation	0.672	VeryLargeArea	0.0845	4.122	Very High	7.717	0	0	27	5.815859401	Very High	1	bTBPos	pair_898
3840	Other	100	very_large	2015	Omagh	22	8	3	Little_fragmentation	0.232	MediumArea	0.026	1.466	High	2.109	0	0	10	2.968995697	High	0	bTBNeg	pair_898
1128	Other	67.5	large	2015	Armagh	22	8	6	Medium_fragmentation	0.271	MediumArea	0.0474	6.425	Very High	7.292	0	0	26	5.282849672	Very High	1	bTBPos	pair_899
876	Other	67	large	2015	Armagh	22	13	4	Little_fragmentation	0.239	MediumArea	0.0399	1.043	Medium	1.778	0	0	17	4.430230175	High	0	bTBNeg	pair_899
1531	Dairy	159	very_large	2015	Newry	45	13	8	High_fragmentation	0.545	LargeArea	0.0456	1.839	High	4.466	1	1	49	10.27937683	Very High	1	bTBPos	pair_900
1619	Dairy	168	very_large	2015	Newry	12	4	1	Not_fragmented	0.323	LargeArea	0.1136	0	Low	0	0	0	9	2.294587127	Medium	0	bTBNeg	pair_900
1001	Other	13	small	2015	Armagh	10	4	2	Little_fragmentation	0.047	SmallArea	0.009	0.16	Low	0.16	1	3	10	2.080599458	Medium	1	bTBPos	pair_901
963	Other	4	small	2015	Armagh	10	4	2	Little_fragmentation	0.095	SmallArea	0.0241	0.262	Low	0.262	0	0	4	0.818807457	Low	0	bTBNeg	pair_901
4937	Breeder	55	large	2015	Omagh	29	4	2	Little_fragmentation	0.254	MediumArea	0.022	2.253	High	2.253	0	0	6	0.888938816	Low	1	bTBPos	pair_902
3838	Breeder	50	medium	2015	Omagh	29	4	3	Little_fragmentation	0.394	LargeArea	0.0463	0.974	Medium	1.543	0	0	15	2.209566326	Medium	0	bTBNeg	pair_902
221	Breeder	124	very_large	2015	Larne	92	15	8	High_fragmentation	1.052	VeryLargeArea	0.0555	6.98	Very High	12.398	1	6	31	6.298741528	Very High	1	bTBPos	pair_903
59	Breeder	114	very_large	2015	Larne	16	3	1	Not_fragmented	0.402	LargeArea	0.0484	0	Low	0	1	1	9	4.408349815	High	0	bTBNeg	pair_903
1139	Other	260	very_large	2015	Armagh	52	15	7	Medium_fragmentation	0.994	VeryLargeArea	0.1129	4.656	Very High	18.398	1	3	43	11.06478635	Very High	1	bTBPos	pair_904
1273	Other	264	very_large	2015	Armagh	37	11	7	Medium_fragmentation	0.71	VeryLargeArea	0.0734	1.444	High	3.353	1	1	15	4.452324722	High	0	bTBNeg	pair_904
2962	Other	156	very_large	2015	Enniskillen	85	23	16	Very_High_fragmentation	1.588	VeryLargeArea	0.1167	3.307	Very High	12.414	1	1	39	10.98902578	Very High	1	bTBPos	pair_905
2971	Other	154	very_large	2015	Enniskillen	49	9	6	Medium_fragmentation	0.818	VeryLargeArea	0.0596	6.029	Very High	12.502	1	3	22	7.091740454	Very High	0	bTBNeg	pair_905
440	Other	165	very_large	2015	Ballymena	33	7	4	Little_fragmentation	0.443	LargeArea	0.0384	1.26	Medium	1.53	0	0	19	5.72916272	Very High	1	bTBPos	pair_906
279	Other	172	very_large	2015	Ballymena	35	13	9	High_fragmentation	0.633	VeryLargeArea	0.0631	12.483	Very High	19.529	1	1	14	3.289439854	High	0	bTBNeg	pair_906
747	Dairy	125	very_large	2015	Coleraine	24	10	8	High_fragmentation	0.376	LargeArea	0.0402	2.14	High	4.227	1	3	20	4.921019359	High	1	bTBPos	pair_907
555	Dairy	132	very_large	2015	Coleraine	23	1	1	Not_fragmented	0.684	VeryLargeArea	0.087	0	Low	0	1	1	3	1.34930356	Low	0	bTBNeg	pair_907
674	Dairy	333	very_large	2015	Coleraine	58	18	9	High_fragmentation	1.069	VeryLargeArea	0.0596	2.154	High	5.161	1	6	40	10.37157469	Very High	1	bTBPos	pair_908
702	Dairy	334	very_large	2015	Coleraine	38	10	4	Little_fragmentation	0.846	VeryLargeArea	0.0701	2.396	High	3.719	1	5	28	9.549315835	Very High	0	bTBNeg	pair_908
5586	Dairy	309.5	very_large	2015	Newry	51	16	11	Very_High_fragmentation	0.793	VeryLargeArea	0.0375	2.88	High	5.952	1	7	45	10.25490289	Very High	1	bTBPos	pair_909
2485	Dairy	315	very_large	2015	Newry	74	18	15	Very_High_fragmentation	0.658	VeryLargeArea	0.0263	2.507	High	7.281	1	1	46	8.888322136	Very High	0	bTBNeg	pair_909
1761	Finisher	235.5	very_large	2015	Newry	65	8	5	Medium_fragmentation	1.057	VeryLargeArea	0.0576	2.079	High	5.612	1	3	16	4.628420496	High	1	bTBPos	pair_910
2543	Finisher	240	very_large	2015	Newry	58	11	4	Little_fragmentation	0.873	VeryLargeArea	0.0622	2.235	High	2.922	1	1	26	6.756724862	Very High	0	bTBNeg	pair_910
1859	Finisher	49.5	medium	2015	Newry	25	9	5	Medium_fragmentation	0.38	LargeArea	0.039	4.953	Very High	6.706	1	7	42	8.728900317	Very High	1	bTBPos	pair_911
5336	Finisher	48	medium	2015	Newry	34	18	11	Very_High_fragmentation	0.345	LargeArea	0.0345	0.775	Medium	1.882	0	0	15	4.553863393	High	0	bTBNeg	pair_911
3323	Dairy	140.5	very_large	2015	Coleraine	36	13	8	High_fragmentation	0.532	LargeArea	0.0625	2.897	High	9.091	1	5	28	8.474141678	Very High	1	bTBPos	pair_912
555	Dairy	132	very_large	2015	Coleraine	23	1	1	Not_fragmented	0.684	VeryLargeArea	0.087	0	Low	0	1	1	3	1.34930356	Low	0	bTBNeg	pair_912
437	Other	181	very_large	2015	Ballymena	40	5	2	Little_fragmentation	0.642	VeryLargeArea	0.0384	1.787	High	1.787	1	2	16	4.761505828	High	1	bTBPos	pair_913
808	Other	187	very_large	2015	Ballymena	36	13	8	High_fragmentation	0.927	VeryLargeArea	0.0633	2.109	High	9.13	1	4	20	3.606248621	High	0	bTBNeg	pair_913
768	Other	423	very_large	2015	Coleraine	88	23	8	High_fragmentation	1.727	VeryLargeArea	0.0781	1.792	High	4.459	1	8	38	8.202673693	Very High	1	bTBPos	pair_914
530	Other	86	very_large	2015	Coleraine	24	10	6	Medium_fragmentation	0.414	LargeArea	0.047	2.22	High	4.877	1	2	18	4.525525468	High	0	bTBNeg	pair_914
3507	Dairy	764	very_large	2015	Londonderry	114	26	13	Very_High_fragmentation	2.086	VeryLargeArea	0.0801	3.891	Very High	13.797	1	3	72	20.52894904	Very High	1	bTBPos	pair_915
3439	Dairy	427	very_large	2015	Londonderry	90	26	11	Very_High_fragmentation	2.36	VeryLargeArea	0.0758	2.021	High	3.968	0	0	44	12.07116658	Very High	0	bTBNeg	pair_915
4663	Dairy	590	very_large	2015	Omagh	69	17	7	Medium_fragmentation	1.637	VeryLargeArea	0.1556	3.179	Very High	7.306	0	0	34	9.301835203	Very High	1	bTBPos	pair_916
3799	Dairy	131	very_large	2015	Omagh	26	6	4	Little_fragmentation	0.457	LargeArea	0.0409	1.235	Medium	2.347	0	0	15	3.400737834	High	0	bTBNeg	pair_916
4534	Dairy	172.5	very_large	2015	Omagh	56	13	7	Medium_fragmentation	0.603	VeryLargeArea	0.0357	2.221	High	5.659	1	3	20	4.248571566	High	1	bTBPos	pair_917
5014	Dairy	175	very_large	2015	Omagh	32	7	2	Little_fragmentation	0.378	LargeArea	0.0312	1.198	Medium	1.198	1	2	21	4.183253068	High	0	bTBNeg	pair_917
1884	Finisher	147	very_large	2015	Armagh	33	6	3	Little_fragmentation	0.882	VeryLargeArea	0.0782	1.251	Medium	1.276	0	0	18	5.931192513	Very High	1	bTBPos	pair_918
1030	Finisher	155	very_large	2015	Armagh	43	7	3	Little_fragmentation	0.592	VeryLargeArea	0.036	1.166	Medium	2.041	1	3	30	9.734017549	Very High	0	bTBNeg	pair_918
2578	Other	169	very_large	2015	Newry	62	23	17	Very_High_fragmentation	0.728	VeryLargeArea	0.0412	1.394	High	9.881	1	5	33	4.751436019	High	1	bTBPos	pair_919
1707	Other	177	very_large	2015	Newry	19	5	3	Little_fragmentation	0.448	LargeArea	0.043	2.591	High	2.829	1	1	19	3.265332392	High	0	bTBNeg	pair_919
2963	Other	101	very_large	2015	Enniskillen	127	21	13	Very_High_fragmentation	1.993	VeryLargeArea	0.2955	13.938	Very High	50.432	1	3	55	12.37348404	Very High	1	bTBPos	pair_920
2715	Other	93	very_large	2015	Enniskillen	46	8	3	Little_fragmentation	0.756	VeryLargeArea	0.075	1.727	High	1.837	1	4	19	4.869363261	High	0	bTBNeg	pair_920
5233	Dairy	55	large	2015	Enniskillen	15	5	5	Medium_fragmentation	0.266	MediumArea	0.0406	8.461	Very High	9.913	1	1	2	0.230171786	Low	1	bTBPos	pair_921
3220	Dairy	47	medium	2015	Enniskillen	11	7	1	Not_fragmented	0.227	MediumArea	0.0442	0	Low	0	1	1	14	2.92983895	High	0	bTBNeg	pair_921
2905	Dairy	296	very_large	2015	Enniskillen	78	6	4	Little_fragmentation	1.282	VeryLargeArea	0.0761	1.283	Medium	2.174	1	9	41	16.50689461	Very High	1	bTBPos	pair_922
3130	Dairy	293	very_large	2015	Enniskillen	41	8	5	Medium_fragmentation	0.987	VeryLargeArea	0.1181	1.007	Medium	3.446	0	0	18	3.92919684	High	0	bTBNeg	pair_922
4099	Breeder	34	medium	2015	Dungannon	10	4	3	Little_fragmentation	0.167	MediumArea	0.045	2.259	High	2.945	1	3	4	1.154671559	Low	1	bTBPos	pair_923
3190	Breeder	34	medium	2015	Dungannon	12	3	2	Little_fragmentation	0.155	SmallArea	0.0289	5.63	Very High	5.63	0	0	5	1.956125928	Medium	0	bTBNeg	pair_923
1325	Breeder	98	very_large	2015	Newry	57	8	5	Medium_fragmentation	0.453	LargeArea	0.0195	3.077	Very High	4.546	1	3	27	6.266366777	Very High	1	bTBPos	pair_924
1292	Breeder	89	very_large	2015	Newry	25	6	1	Not_fragmented	0.337	LargeArea	0.0421	0	Low	0	1	3	17	3.89812489	High	0	bTBNeg	pair_924
4460	Breeder	54	large	2015	Dungannon	12	7	2	Little_fragmentation	0.263	MediumArea	0.0444	1.79	High	1.79	1	2	17	4.010068059	High	1	bTBPos	pair_925
3898	Breeder	51	large	2015	Dungannon	77	8	4	Little_fragmentation	1.426	VeryLargeArea	0.3055	3.685	Very High	6.12	1	1	8	1.833868342	Medium	0	bTBNeg	pair_925
3501	Other	127	very_large	2015	Londonderry	41	10	6	Medium_fragmentation	1.029	VeryLargeArea	0.0865	0.933	Medium	2.091	1	4	22	4.187560032	High	1	bTBPos	pair_926
3496	Other	122	very_large	2015	Londonderry	93	16	8	High_fragmentation	2.179	VeryLargeArea	0.34	3.973	Very High	8.061	1	2	29	8.297284854	Very High	0	bTBNeg	pair_926
1141	Breeder	50	medium	2015	Armagh	13	7	3	Little_fragmentation	0.152	SmallArea	0.0342	2.822	High	4.252	1	2	8	1.513724846	Medium	1	bTBPos	pair_927
1036	Breeder	41	medium	2015	Armagh	18	4	2	Little_fragmentation	0.101	SmallArea	0.0112	6.977	Very High	6.977	1	1	10	2.284761469	Medium	0	bTBNeg	pair_927
1494	Other	54	large	2015	Newry	10	4	3	Little_fragmentation	0.078	SmallArea	0.0161	1.606	High	1.862	0	0	4	0.345001206	Low	1	bTBPos	pair_928
1519	Other	49	medium	2015	Newry	14	3	1	Not_fragmented	0.204	MediumArea	0.0298	0	Low	0	0	0	4	0.893261424	Low	0	bTBNeg	pair_928
4928	Finisher	40	medium	2015	Omagh	7	4	2	Little_fragmentation	0.098	SmallArea	0.0197	0.656	Medium	0.656	1	4	9	2.033271561	Medium	1	bTBPos	pair_929
4656	Finisher	49	medium	2015	Omagh	24	7	2	Little_fragmentation	0.508	LargeArea	0.0653	0.95	Medium	0.95	1	2	14	5.430989208	Very High	0	bTBNeg	pair_929
2161	Other	111	very_large	2015	Newtownards	47	9	5	Medium_fragmentation	0.711	VeryLargeArea	0.0562	1.514	High	3.618	1	4	32	8.391961257	Very High	1	bTBPos	pair_930
2293	Other	111	very_large	2015	Newtownards	46	8	3	Little_fragmentation	0.818	VeryLargeArea	0.043	1.139	Medium	1.298	1	1	22	3.449974042	High	0	bTBNeg	pair_930
2556	Breeder	40	medium	2015	Newry	30	3	3	Little_fragmentation	0.147	SmallArea	0.0121	3.538	Very High	5.019	1	2	15	2.156948877	Medium	1	bTBPos	pair_931
1539	Breeder	31	medium	2015	Newry	17	5	2	Little_fragmentation	0.162	SmallArea	0.0208	0.715	Medium	0.715	0	0	6	1.722152493	Medium	0	bTBNeg	pair_931
1900	Dairy	877	very_large	2015	Armagh	99	25	19	Very_High_fragmentation	1.896	VeryLargeArea	0.1161	3.359	Very High	9.189	1	2	49	11.36004277	Very High	1	bTBPos	pair_932
1909	Dairy	339	very_large	2015	Armagh	41	15	10	High_fragmentation	1.065	VeryLargeArea	0.1116	1.415	High	6.6	0	0	21	6.514826672	Very High	0	bTBNeg	pair_932
2643	Dairy	256	very_large	2015	Newry	52	15	10	High_fragmentation	1.075	VeryLargeArea	0.0614	1.25	Medium	2.842	0	0	31	4.395347187	High	1	bTBPos	pair_933
1397	Dairy	260	very_large	2015	Newry	39	10	7	Medium_fragmentation	0.692	VeryLargeArea	0.0583	1.792	High	5.455	1	2	23	5.491932074	Very High	0	bTBNeg	pair_933
4945	Other	56	large	2015	Omagh	49	11	4	Little_fragmentation	0.784	VeryLargeArea	0.0498	2.786	High	5.15	1	2	31	8.933859046	Very High	1	bTBPos	pair_934
3834	Other	52	large	2015	Omagh	15	3	1	Not_fragmented	0.256	MediumArea	0.0371	0	Low	0	0	0	18	4.154953971	High	0	bTBNeg	pair_934
948	Finisher	68	large	2015	Armagh	12	5	3	Little_fragmentation	0.305	MediumArea	0.0563	8.165	Very High	8.808	1	1	15	4.127936793	High	1	bTBPos	pair_935
949	Finisher	60	large	2015	Armagh	23	6	3	Little_fragmentation	0.384	LargeArea	0.0541	1.995	High	2.779	0	0	27	5.969186096	Very High	0	bTBNeg	pair_935
923	Finisher	54	large	2015	Armagh	17	11	8	High_fragmentation	0.314	LargeArea	0.0732	1.676	High	2.975	1	6	23	7.502264152	Very High	1	bTBPos	pair_936
1132	Finisher	46	medium	2015	Armagh	14	3	2	Little_fragmentation	0.244	MediumArea	0.0391	0.737	Medium	0.737	0	0	10	3.093915994	High	0	bTBNeg	pair_936
1849	Dairy	88	very_large	2015	Newry	35	12	7	Medium_fragmentation	0.416	LargeArea	0.0287	1.846	High	3.96	0	0	27	4.740411367	High	1	bTBPos	pair_937
1764	Dairy	82	very_large	2015	Newry	36	8	6	Medium_fragmentation	0.628	VeryLargeArea	0.0453	4.283	Very High	8.039	1	7	28	7.502597709	Very High	0	bTBNeg	pair_937
358	Dairy	862	very_large	2015	Ballymena	136	30	13	Very_High_fragmentation	2.157	VeryLargeArea	0.0761	2.659	High	9.71	1	1	52	14.13046038	Very High	1	bTBPos	pair_938
858	Dairy	118	very_large	2015	Ballymena	53	17	13	Very_High_fragmentation	0.578	LargeArea	0.021	2.795	High	7.189	1	2	38	10.02220247	Very High	0	bTBNeg	pair_938
2010	Dairy	300	very_large	2015	Newtownards	62	18	6	Medium_fragmentation	1.063	VeryLargeArea	0.0626	1.214	Medium	3.066	0	0	11	0.944169572	Low	1	bTBPos	pair_939
2158	Dairy	290.5	very_large	2015	Newtownards	53	19	14	Very_High_fragmentation	0.846	VeryLargeArea	0.0478	1.639	High	4.574	1	2	8	1.343246408	Low	0	bTBNeg	pair_939
1683	Dairy	301	very_large	2015	Newry	56	11	6	Medium_fragmentation	1.042	VeryLargeArea	0.0589	3.288	Very High	14.847	1	4	12	3.78295503	High	1	bTBPos	pair_940
2572	Dairy	308	very_large	2015	Newry	83	15	8	High_fragmentation	1.085	VeryLargeArea	0.0414	1.763	High	4.121	1	3	59	13.13931627	Very High	0	bTBNeg	pair_940
1954	Dairy	326	very_large	2015	Newtownards	71	14	8	High_fragmentation	1.121	VeryLargeArea	0.0559	0.865	Medium	3.401	0	0	25	5.423497161	Very High	1	bTBPos	pair_941
2463	Dairy	324.5	very_large	2015	Newtownards	29	9	5	Medium_fragmentation	1.023	VeryLargeArea	0.0705	0.917	Medium	1.749	1	1	23	3.966024855	High	0	bTBNeg	pair_941
4095	Dairy	192	very_large	2015	Dungannon	32	13	11	Very_High_fragmentation	0.52	LargeArea	0.0597	2.156	High	4.481	1	3	27	7.615933084	Very High	1	bTBPos	pair_942
4477	Dairy	197	very_large	2015	Dungannon	29	9	4	Little_fragmentation	0.644	VeryLargeArea	0.1421	1.3	Medium	2.594	0	0	11	2.804553389	Medium	0	bTBNeg	pair_942
3093	Dairy	72	large	2015	Enniskillen	28	6	4	Little_fragmentation	0.311	MediumArea	0.0362	11.528	Very High	11.686	0	0	16	3.968715245	High	1	bTBPos	pair_943
2871	Dairy	69	large	2015	Enniskillen	27	6	2	Little_fragmentation	0.271	MediumArea	0.0445	1.134	Medium	1.134	1	1	10	2.06281116	Medium	0	bTBNeg	pair_943
5582	Dairy	255	very_large	2015	Enniskillen	75	18	10	High_fragmentation	0.822	VeryLargeArea	0.0382	9.928	Very High	22.562	1	5	38	9.193904318	Very High	1	bTBPos	pair_944
3211	Dairy	262	very_large	2015	Enniskillen	79	15	6	Medium_fragmentation	1.219	VeryLargeArea	0.0525	1.463	High	2.449	1	1	19	4.32364577	High	0	bTBNeg	pair_944
3403	Finisher	120.5	very_large	2015	Coleraine	29	11	4	Little_fragmentation	0.638	VeryLargeArea	0.0537	5.072	Very High	5.531	1	5	38	11.02895884	Very High	1	bTBPos	pair_945
3635	Finisher	120	very_large	2015	Coleraine	11	7	4	Little_fragmentation	0.362	LargeArea	0.0597	0.591	Medium	0.77	1	1	9	2.418093511	Medium	0	bTBNeg	pair_945
1398	Dairy	118	very_large	2015	Newry	39	10	4	Little_fragmentation	0.446	LargeArea	0.0346	3.876	Very High	4.829	1	1	25	6.009914224	Very High	1	bTBPos	pair_946
1344	Dairy	116	very_large	2015	Newry	25	11	6	Medium_fragmentation	0.601	VeryLargeArea	0.0775	1.69	High	3.874	1	2	33	8.500980126	Very High	0	bTBNeg	pair_946
1332	Dairy	279	very_large	2015	Newry	51	18	13	Very_High_fragmentation	0.655	VeryLargeArea	0.0435	2.329	High	5.288	1	6	39	9.768717794	Very High	1	bTBPos	pair_947
1649	Dairy	280	very_large	2015	Newry	66	14	5	Medium_fragmentation	1.209	VeryLargeArea	0.0475	1.361	Medium	2.026	1	1	40	5.732411868	Very High	0	bTBNeg	pair_947
2372	Breeder	33	medium	2015	Newtownards	34	6	2	Little_fragmentation	0.429	LargeArea	0.0581	0.608	Medium	0.608	1	4	25	7.456580702	Very High	1	bTBPos	pair_948
2411	Breeder	30	medium	2015	Newtownards	16	5	4	Little_fragmentation	0.301	MediumArea	0.0341	7.423	Very High	13.679	0	0	10	1.637517753	Medium	0	bTBNeg	pair_948
1478	Dairy	36	medium	2015	Newry	13	6	6	Medium_fragmentation	0.201	MediumArea	0.0295	0.575	Medium	1.267	1	1	14	3.072620565	High	1	bTBPos	pair_949
1412	Dairy	35	medium	2015	Newry	35	10	4	Little_fragmentation	0.433	LargeArea	0.0195	0.827	Medium	1.583	1	1	12	2.176335759	Medium	0	bTBNeg	pair_949
2558	Breeder	32	medium	2015	Newry	27	12	7	Medium_fragmentation	0.248	MediumArea	0.0415	1.958	High	4.302	1	5	10	1.946468703	Medium	1	bTBPos	pair_950
1539	Breeder	31	medium	2015	Newry	17	5	2	Little_fragmentation	0.162	SmallArea	0.0208	0.715	Medium	0.715	0	0	6	1.722152493	Medium	0	bTBNeg	pair_950
3475	Breeder	105	very_large	2015	Londonderry	47	7	4	Little_fragmentation	1.888	VeryLargeArea	0.0881	2.512	High	4.99	1	2	14	2.647318197	Medium	1	bTBPos	pair_951
3545	Breeder	105	very_large	2015	Londonderry	27	7	3	Little_fragmentation	0.637	VeryLargeArea	0.0526	0.92	Medium	1.376	0	0	8	2.030550033	Medium	0	bTBNeg	pair_951
5077	Finisher	239	very_large	2015	Omagh	25	15	8	High_fragmentation	0.817	VeryLargeArea	0.0766	4.951	Very High	6.034	0	0	22	6.070227043	Very High	1	bTBPos	pair_952
3843	Finisher	133	very_large	2015	Omagh	25	9	2	Little_fragmentation	0.574	LargeArea	0.0814	1.222	Medium	1.222	0	0	7	1.730765326	Medium	0	bTBNeg	pair_952
1092	Dairy	150	very_large	2015	Armagh	31	9	5	Medium_fragmentation	0.608	VeryLargeArea	0.0593	0.634	Medium	1.064	0	0	21	5.109670058	Very High	1	bTBPos	pair_953
1911	Dairy	156	very_large	2015	Armagh	21	10	6	Medium_fragmentation	0.322	LargeArea	0.0349	2.308	High	9.696	0	0	6	1.195874831	Low	0	bTBNeg	pair_953
5075	Dairy	214	very_large	2015	Omagh	37	19	7	Medium_fragmentation	0.811	VeryLargeArea	0.0978	2.443	High	4.164	1	1	20	6.187932227	Very High	1	bTBPos	pair_954
4765	Dairy	206	very_large	2015	Omagh	66	18	9	High_fragmentation	0.724	VeryLargeArea	0.0604	1.033	Medium	3.379	1	2	55	12.41440422	Very High	0	bTBNeg	pair_954
423	Finisher	20	medium	2015	Ballymena	9	3	3	Little_fragmentation	0.1	SmallArea	0.03	5.186	Very High	5.468	0	0	3	0.399961774	Low	1	bTBPos	pair_955
360	Finisher	16	medium	2015	Ballymena	15	5	3	Little_fragmentation	0.253	MediumArea	0.0312	8.741	Very High	8.837	0	0	10	2.611229521	Medium	0	bTBNeg	pair_955
1777	Other	628	very_large	2015	Newry	113	22	14	Very_High_fragmentation	1.972	VeryLargeArea	0.0762	9.09	Very High	26.392	1	9	69	17.43071034	Very High	1	bTBPos	pair_956
1481	Other	85	very_large	2015	Newry	40	8	3	Little_fragmentation	0.462	LargeArea	0.0354	1.739	High	1.852	0	0	26	5.539388249	Very High	0	bTBNeg	pair_956
2257	Other	86	very_large	2015	Newtownards	41	13	6	Medium_fragmentation	0.346	LargeArea	0.031	2.058	High	3.018	1	3	27	4.85115273	High	1	bTBPos	pair_957
2277	Other	91	very_large	2015	Newtownards	36	13	5	Medium_fragmentation	0.911	VeryLargeArea	0.0532	1.239	Medium	2.314	1	5	22	5.282977935	Very High	0	bTBNeg	pair_957
3758	Dairy	332	very_large	2015	Coleraine	49	13	8	High_fragmentation	0.953	VeryLargeArea	0.0419	3.173	Very High	5.894	1	1	6	1.160675157	Low	1	bTBPos	pair_958
702	Dairy	334	very_large	2015	Coleraine	38	10	4	Little_fragmentation	0.846	VeryLargeArea	0.0701	2.396	High	3.719	1	5	28	9.549315835	Very High	0	bTBNeg	pair_958
4343	Other	27	medium	2015	Dungannon	8	4	4	Little_fragmentation	0.06	SmallArea	0.0134	1.426	High	2.697	1	1	9	1.942459706	Medium	1	bTBPos	pair_959
3945	Other	37	medium	2015	Dungannon	42	8	6	Medium_fragmentation	0.512	LargeArea	0.076	4.895	Very High	8.322	1	1	12	2.102675731	Medium	0	bTBNeg	pair_959
4750	Breeder	49	medium	2015	Omagh	23	5	1	Not_fragmented	0.504	LargeArea	0.0927	0	Low	0	0	0	3	0.520418624	Low	1	bTBPos	pair_960
3838	Breeder	50	medium	2015	Omagh	29	4	3	Little_fragmentation	0.394	LargeArea	0.0463	0.974	Medium	1.543	0	0	15	2.209566326	Medium	0	bTBNeg	pair_960
2652	Dairy	272	very_large	2015	Newry	29	12	7	Medium_fragmentation	0.466	LargeArea	0.0521	1.584	High	3.218	1	1	31	7.249162654	Very High	1	bTBPos	pair_961
1649	Dairy	280	very_large	2015	Newry	66	14	5	Medium_fragmentation	1.209	VeryLargeArea	0.0475	1.361	Medium	2.026	1	1	40	5.732411868	Very High	0	bTBNeg	pair_961
1143	Other	377	very_large	2015	Armagh	34	12	10	High_fragmentation	0.841	VeryLargeArea	0.1026	3.177	Very High	11.56	1	5	25	7.320044801	Very High	1	bTBPos	pair_962
1890	Other	372	very_large	2015	Armagh	51	11	7	Medium_fragmentation	1.025	VeryLargeArea	0.0898	4.789	Very High	7.813	1	4	26	4.57713253	High	0	bTBNeg	pair_962
5239	Breeder	75	large	2015	Enniskillen	132	10	6	Medium_fragmentation	0.94	VeryLargeArea	0.0276	6.134	Very High	8.334	0	0	50	8.809232007	Very High	1	bTBPos	pair_963
2885	Breeder	69	large	2015	Enniskillen	35	2	1	Not_fragmented	0.452	LargeArea	0.0358	0	Low	0	0	0	3	0.317909196	Low	0	bTBNeg	pair_963
3916	Finisher	133	very_large	2015	Dungannon	45	10	8	High_fragmentation	0.427	LargeArea	0.0289	3.006	High	6.362	1	2	37	6.202182812	Very High	1	bTBPos	pair_964
4262	Finisher	126	very_large	2015	Dungannon	26	8	5	Medium_fragmentation	0.296	MediumArea	0.0293	0.837	Medium	1.523	1	3	15	4.604737117	High	0	bTBNeg	pair_964
380	Dairy	101	very_large	2015	Ballymena	40	12	5	Medium_fragmentation	0.461	LargeArea	0.039	0.82	Medium	1.373	1	1	27	5.708868828	Very High	1	bTBPos	pair_965
827	Dairy	104	very_large	2015	Ballymena	34	5	2	Little_fragmentation	0.475	LargeArea	0.0311	0.137	Low	0.137	1	1	11	2.824612306	Medium	0	bTBNeg	pair_965
3415	Other	202	very_large	2015	Coleraine	27	8	4	Little_fragmentation	0.494	LargeArea	0.0364	3.965	Very High	7.786	1	2	11	3.388542808	High	1	bTBPos	pair_966
3790	Other	209	very_large	2015	Coleraine	109	27	11	Very_High_fragmentation	1.173	VeryLargeArea	0.0342	1.661	High	3.917	1	2	54	13.12311662	Very High	0	bTBNeg	pair_966
4084	Other	24	medium	2015	Dungannon	23	4	1	Not_fragmented	0.33	LargeArea	0.0408	0	Low	0	1	1	9	0.354936046	Low	1	bTBPos	pair_967
4018	Other	14	small	2015	Dungannon	7	1	1	Not_fragmented	0.078	SmallArea	0.0214	0	Low	0	0	0	5	1.300198487	Low	0	bTBNeg	pair_967
2881	Breeder	31.5	medium	2015	Enniskillen	16	1	1	Not_fragmented	0.35	LargeArea	0.0667	0	Low	0	1	1	6	1.365678526	Low	1	bTBPos	pair_968
5616	Breeder	41	medium	2015	Enniskillen	44	3	2	Little_fragmentation	0.453	LargeArea	0.0373	0.658	Medium	0.658	1	2	11	2.862422108	High	0	bTBNeg	pair_968
1431	Finisher	202	very_large	2015	Newry	61	16	7	Medium_fragmentation	1.253	VeryLargeArea	0.0791	1.971	High	3.928	1	3	42	12.65798139	Very High	1	bTBPos	pair_969
1468	Finisher	196	very_large	2015	Newry	25	11	5	Medium_fragmentation	0.53	LargeArea	0.0738	2.607	High	3.403	0	0	27	6.016490705	Very High	0	bTBNeg	pair_969
1474	Other	6	small	2015	Newry	61	16	7	Medium_fragmentation	1.253	VeryLargeArea	0.0791	1.971	High	3.928	1	3	42	12.65798139	Very High	1	bTBPos	pair_970
2597	Other	12	small	2015	Newry	2	2	1	Not_fragmented	0.032	SmallArea	0.0279	0	Low	0	0	0	2	0.105330212	Low	0	bTBNeg	pair_970
1297	Other	52.5	large	2015	Newry	16	4	3	Little_fragmentation	0.083	SmallArea	0.0152	1.184	Medium	1.314	1	2	10	2.395086747	Medium	1	bTBPos	pair_971
1519	Other	49	medium	2015	Newry	14	3	1	Not_fragmented	0.204	MediumArea	0.0298	0	Low	0	0	0	4	0.893261424	Low	0	bTBNeg	pair_971
3673	Other	64	large	2015	Coleraine	39	15	11	Very_High_fragmentation	0.314	LargeArea	0.017	1.563	High	9.351	1	4	31	6.288263665	Very High	1	bTBPos	pair_972
657	Other	67	large	2015	Coleraine	11	4	3	Little_fragmentation	0.063	SmallArea	0.0218	0.205	Low	0.378	0	0	5	0.553248331	Low	0	bTBNeg	pair_972
1686	Breeder	112.5	very_large	2015	Newry	29	8	2	Little_fragmentation	0.421	LargeArea	0.0452	19.464	Very High	19.464	1	5	18	4.504545271	High	1	bTBPos	pair_973
1552	Breeder	104	very_large	2015	Newry	35	5	4	Little_fragmentation	0.411	LargeArea	0.0267	2.797	High	5.474	1	2	19	4.751376371	High	0	bTBNeg	pair_973
1845	Other	81	very_large	2015	Newry	37	10	3	Little_fragmentation	0.382	LargeArea	0.0394	0.618	Medium	0.873	1	4	11	1.71182866	Medium	1	bTBPos	pair_974
1481	Other	85	very_large	2015	Newry	40	8	3	Little_fragmentation	0.462	LargeArea	0.0354	1.739	High	1.852	0	0	26	5.539388249	Very High	0	bTBNeg	pair_974
5174	Other	61.5	large	2015	Newtownards	20	7	4	Little_fragmentation	0.509	LargeArea	0.0272	1.969	High	2.754	1	2	15	3.626826484	High	1	bTBPos	pair_975
1920	Other	59	large	2015	Newtownards	366	74	22	Very_High_fragmentation	14.03	VeryLargeArea	1.6163	35.002	Very High	117.183	1	4	65	14.15842897	Very High	0	bTBNeg	pair_975
2645	Dairy	159	very_large	2015	Newry	38	8	7	Medium_fragmentation	0.407	LargeArea	0.0375	3.039	High	11.385	1	4	23	3.900606966	High	1	bTBPos	pair_976
1619	Dairy	168	very_large	2015	Newry	12	4	1	Not_fragmented	0.323	LargeArea	0.1136	0	Low	0	0	0	9	2.294587127	Medium	0	bTBNeg	pair_976
4378	Other	134	very_large	2015	Dungannon	45	6	5	Medium_fragmentation	0.565	LargeArea	0.039	0.888	Medium	1.98	1	5	22	7.434065421	Very High	1	bTBPos	pair_977
4104	Other	124	very_large	2015	Dungannon	25	7	4	Little_fragmentation	0.414	LargeArea	0.0598	4.153	Very High	8.251	0	0	20	4.536418225	High	0	bTBNeg	pair_977
1492	Other	12	small	2015	Newry	26	18	12	Very_High_fragmentation	0.161	SmallArea	0.0222	2.192	High	3.762	1	4	22	3.938399356	High	1	bTBPos	pair_978
2597	Other	12	small	2015	Newry	2	2	1	Not_fragmented	0.032	SmallArea	0.0279	0	Low	0	0	0	2	0.105330212	Low	0	bTBNeg	pair_978
4461	Finisher	353	very_large	2015	Dungannon	22	2	2	Little_fragmentation	0.871	VeryLargeArea	0.1311	1.014	Medium	1.014	1	1	10	5.207471154	Very High	1	bTBPos	pair_979
3895	Finisher	147	very_large	2015	Dungannon	23	10	8	High_fragmentation	0.36	LargeArea	0.0317	1.008	Medium	6.763	0	0	16	4.080066169	High	0	bTBNeg	pair_979
3699	Dairy	184	very_large	2015	Coleraine	41	13	10	High_fragmentation	0.576	LargeArea	0.0303	1.633	High	7.47	1	5	38	9.147133863	Very High	1	bTBPos	pair_980
688	Dairy	176	very_large	2015	Coleraine	28	6	3	Little_fragmentation	0.543	LargeArea	0.0655	0.509	Low	0.633	1	1	15	3.613804131	High	0	bTBNeg	pair_980
4486	Dairy	226	very_large	2015	Dungannon	53	5	1	Not_fragmented	0.608	VeryLargeArea	0.0345	0	Low	0	0	0	8	1.877492381	Medium	1	bTBPos	pair_981
4017	Dairy	220	very_large	2015	Dungannon	63	17	8	High_fragmentation	0.824	VeryLargeArea	0.04	1.123	Medium	3.374	0	0	38	9.38941591	Very High	0	bTBNeg	pair_981
3102	Dairy	383	very_large	2015	Enniskillen	49	17	8	High_fragmentation	1.37	VeryLargeArea	0.0835	1.841	High	8.478	1	5	44	12.73220703	Very High	1	bTBPos	pair_982
2775	Dairy	373	very_large	2015	Enniskillen	21	7	6	Medium_fragmentation	0.651	VeryLargeArea	0.089	1.53	High	6.89	1	1	23	6.736919169	Very High	0	bTBNeg	pair_982
5212	Other	26	medium	2015	Enniskillen	49	17	8	High_fragmentation	1.37	VeryLargeArea	0.0835	1.841	High	8.478	1	5	44	12.73220703	Very High	1	bTBPos	pair_983
2808	Other	19	medium	2015	Enniskillen	6	2	1	Not_fragmented	0.172	MediumArea	0.0405	0	Low	0	1	2	5	1.103810001	Low	0	bTBNeg	pair_983
2247	Breeder	73	large	2015	Newtownards	20	9	6	Medium_fragmentation	0.42	LargeArea	0.038	1.162	Medium	3.417	1	1	5	1.236211525	Low	1	bTBPos	pair_984
2213	Breeder	73	large	2015	Newtownards	18	7	5	Medium_fragmentation	0.124	SmallArea	0.0137	4.937	Very High	5.686	0	0	5	0.557957597	Low	0	bTBNeg	pair_984
2330	Dairy	98	very_large	2015	Newtownards	23	7	3	Little_fragmentation	0.52	LargeArea	0.0577	0.522	Low	0.829	1	1	8	1.729994275	Medium	1	bTBPos	pair_985
1949	Dairy	96	very_large	2015	Newtownards	23	10	6	Medium_fragmentation	0.527	LargeArea	0.0519	5.219	Very High	8.393	0	0	12	1.925303802	Medium	0	bTBNeg	pair_985
2437	Other	46	medium	2015	Newtownards	72	10	6	Medium_fragmentation	0.638	VeryLargeArea	0.0292	1.535	High	3.701	1	4	35	7.106566013	Very High	1	bTBPos	pair_986
2313	Other	44	medium	2015	Newtownards	27	5	1	Not_fragmented	0.293	MediumArea	0.0334	0	Low	0	0	0	8	1.716279614	Medium	0	bTBNeg	pair_986
3479	Dairy	138.5	very_large	2015	Londonderry	17	10	6	Medium_fragmentation	0.356	LargeArea	0.0442	1.278	Medium	3.482	1	3	13	3.25961453	High	1	bTBPos	pair_987
3528	Dairy	135	very_large	2015	Londonderry	55	13	4	Little_fragmentation	1.23	VeryLargeArea	0.2091	28.637	Very High	29.453	1	3	14	3.115668861	High	0	bTBNeg	pair_987
3715	Other	49	medium	2015	Coleraine	9	3	2	Little_fragmentation	0.108	SmallArea	0.0202	3.185	Very High	3.185	0	0	8	1.468695388	Low	1	bTBPos	pair_988
5557	Other	45	medium	2015	Coleraine	10	2	2	Little_fragmentation	0.129	SmallArea	0.0211	0.388	Low	0.388	0	0	0	0	Low	0	bTBNeg	pair_988
4484	Finisher	103	very_large	2015	Dungannon	44	16	11	Very_High_fragmentation	0.971	VeryLargeArea	0.073	3.54	Very High	17.334	1	6	19	6.92394204	Very High	1	bTBPos	pair_989
4373	Finisher	101	very_large	2015	Dungannon	32	11	3	Little_fragmentation	0.445	LargeArea	0.0393	0.622	Medium	0.948	1	2	13	3.570921939	High	0	bTBNeg	pair_989
4527	Dairy	302	very_large	2015	Omagh	63	8	6	Medium_fragmentation	0.871	VeryLargeArea	0.0368	1.932	High	3.282	1	4	31	9.957146629	Very High	1	bTBPos	pair_990
3848	Dairy	297.5	very_large	2015	Omagh	31	6	3	Little_fragmentation	0.697	VeryLargeArea	0.0135	0.62	Medium	1.061	1	1	10	3.994449033	High	0	bTBNeg	pair_990
172	Dairy	419	very_large	2015	Larne	49	16	5	Medium_fragmentation	1.047	VeryLargeArea	0.1153	1.334	Medium	2.794	1	1	28	5.480754427	Very High	1	bTBPos	pair_991
158	Dairy	412	very_large	2015	Larne	73	15	8	High_fragmentation	1.797	VeryLargeArea	0.0769	1.346	Medium	3.68	0	0	34	6.217833025	Very High	0	bTBNeg	pair_991
3125	Breeder	44	medium	2015	Enniskillen	16	5	5	Medium_fragmentation	0.239	MediumArea	0.0324	2.687	High	4.759	0	0	8	2.177255112	Medium	1	bTBPos	pair_992
2900	Breeder	47	medium	2015	Enniskillen	16	5	5	Medium_fragmentation	0.363	LargeArea	0.1391	1.03	Medium	1.72	0	0	14	3.063383927	High	0	bTBNeg	pair_992
3625	Other	62	large	2015	Coleraine	57	10	3	Little_fragmentation	0.645	VeryLargeArea	0.1765	6.837	Very High	7.47	0	0	29	5.390284733	Very High	1	bTBPos	pair_993
657	Other	67	large	2015	Coleraine	11	4	3	Little_fragmentation	0.063	SmallArea	0.0218	0.205	Low	0.378	0	0	5	0.553248331	Low	0	bTBNeg	pair_993
1947	Finisher	91	very_large	2015	Newtownards	35	13	7	Medium_fragmentation	1.18	VeryLargeArea	0.1794	2.816	High	5.724	1	2	14	2.783231304	Medium	1	bTBPos	pair_994
2102	Finisher	84	very_large	2015	Newtownards	20	3	3	Little_fragmentation	0.156	SmallArea	0.0219	0.315	Low	0.593	0	0	11	1.938607122	Medium	0	bTBNeg	pair_994
4934	Finisher	171	very_large	2015	Dungannon	15	6	4	Little_fragmentation	0.192	MediumArea	0.0307	7.108	Very High	14.215	0	0	9	2.077571645	Medium	1	bTBPos	pair_995
4392	Finisher	166	very_large	2015	Dungannon	64	21	9	High_fragmentation	0.842	VeryLargeArea	0.0666	6.113	Very High	10.223	1	3	46	11.83597986	Very High	0	bTBNeg	pair_995
5176	Breeder	3	small	2015	Larne	52	15	9	High_fragmentation	0.471	LargeArea	0.0204	3.636	Very High	12.923	1	2	38	7.839214815	Very High	1	bTBPos	pair_996
89	Breeder	7	small	2015	Larne	11	5	2	Little_fragmentation	0.096	SmallArea	0.0185	0.348	Low	0.348	0	0	6	1.300049483	Low	0	bTBNeg	pair_996
1833	Dairy	78	very_large	2015	Newry	31	5	4	Little_fragmentation	0.265	MediumArea	0.019	6.463	Very High	12.134	0	0	11	2.63684939	Medium	1	bTBPos	pair_997
1764	Dairy	82	very_large	2015	Newry	36	8	6	Medium_fragmentation	0.628	VeryLargeArea	0.0453	4.283	Very High	8.039	1	7	28	7.502597709	Very High	0	bTBNeg	pair_997
985	Finisher	111	very_large	2015	Armagh	163	32	20	Very_High_fragmentation	1.933	VeryLargeArea	0.0778	13.171	Very High	77.598	1	2	103	21.65802555	Very High	1	bTBPos	pair_998
1218	Finisher	102	very_large	2015	Armagh	18	8	4	Little_fragmentation	0.418	LargeArea	0.0663	1.588	High	2.833	0	0	4	1.407179469	Low	0	bTBNeg	pair_998
1473	Breeder	50	medium	2015	Newry	36	19	16	Very_High_fragmentation	0.223	MediumArea	0.0278	0.834	Medium	2.21	1	8	31	6.289646439	Very High	1	bTBPos	pair_999
1506	Breeder	43	medium	2015	Newry	17	4	3	Little_fragmentation	0.214	MediumArea	0.032	1.15	Medium	1.182	0	0	10	2.128908741	Medium	0	bTBNeg	pair_999
2737	Breeder	25	medium	2015	Enniskillen	18	4	3	Little_fragmentation	0.319	LargeArea	0.0663	0.895	Medium	1.108	1	3	17	3.542901175	High	1	bTBPos	pair_1000
2802	Breeder	32	medium	2015	Enniskillen	36	9	4	Little_fragmentation	0.304	MediumArea	0.0254	6.202	Very High	9.894	1	6	25	6.341967456	Very High	0	bTBNeg	pair_1000
4149	Dairy	264	very_large	2015	Dungannon	38	9	3	Little_fragmentation	0.58	LargeArea	0.0431	36.243	Very High	36.733	1	2	9	5.026357143	Very High	1	bTBPos	pair_1001
[truncated: 7,275 more rows]
